# Supplementary material for: Circulating cell populations as response predictors and targets to improve immunotherapy in metastatic lung cancer
Source: iScience. 2026 Jun 8;29(6):116124. doi: 10.1016/j.isci.2026.116124 (PMC13264123; doi:10.1016/j.isci.2026.116124)
Supplement: Table S6. Metabolomics raw data [file mmc2.xlsx]

## Sheet: RP_POS_dados_brutos_reclas
			Group	Blank	Blank	Blank	Blank	Blank	Blank	Blank	Blank	Blank	Blank	Blank	Blank	CQ1	CQ1	CQ1	CQ1	CQ1	CQ1	CQ1	CQ1	CQ1	CQ2	CQ2	CQ2	CQ2	CQ2	CQ2	CQ2	CQ2	CQ2	CQ2	CQ3	CQ3	CQ3	CQ3	CQ3	CQ3	CQ3	CQ3	CQ3	CQ3	CQ4	CQ4	CQ4	CQ4	CQ4
			Sampe	Blank	Blank	Blank	Blank	Blank	Blank	Blank	Blank	Blank	Blank	Blank	Blank	QC	QC	QC	QC	QC	QC	QC	QC	QC	QC	QC	QC	QC	QC	QC	QC	QC	QC	QC	QC	QC	QC	QC	QC	QC	QC	QC	QC	QC	QC	QC	QC	QC	QC
			Plate	P1	P1	P1	P1	P1	P1	P2	P2	P2	P2	P2	P2	P1	P1	P1	P1	P1	P2	P2	P2	P2	P1	P1	P1	P1	P1	P2	P2	P2	P2	P2	P1	P1	P1	P1	P1	P2	P2	P2	P2	P2	P1	P1	P1	P1	P1
			Patient ID	BRANCO_4b	BRANCO_5	BRANCO_6	BRANCO_7	BRANCO_2	BRANCO_3	BRANCO_2	BRANCO_3	BRANCO_4	BRANCO_5	BRANCO_6	BRANCO_7	CQ1_4	CQ1_5	CQ1_1	CQ1_2	CQ1_3	CQ1_1	CQ1_2	CQ1_3	CQ1_5	CQ2_4	CQ2_5	CQ2_1	CQ2_2	CQ2_3c	CQ2_1	CQ2_2	CQ2_3	CQ2_4	CQ2_5	CQ3_4	CQ3_5	CQ3_1	CQ3_2	CQ3_3c	CQ3_1	CQ3_2	CQ3_3	CQ3_4	CQ3_5	CQ4_3b	CQ4_4	CQ4_5	CQ4_1	CQ4_2
RT (min)	m/z	Molecular feature	Comments	20201107_P1_BRANCO_4b	20201107_P1_BRANCO_5	20201107_P1_BRANCO_6	20201107_P1_BRANCO_7	20201111_P1_BRANCO_2	20201111_P1_BRANCO_3	20201111_P2_BRANCO_2	20201111_P2_BRANCO_3	20201111_P2_BRANCO_4	20201111_P2_BRANCO_5	20201111_P2_BRANCO_6	20201111_P2_BRANCO_7	20201107_P1_CQ1_4	20201107_P1_CQ1_5	20201111_P1_CQ1_1	20201111_P1_CQ1_2	20201111_P1_CQ1_3	20201111_P2_CQ1_1	20201111_P2_CQ1_2	20201111_P2_CQ1_3	20201111_P2_CQ1_5	20201107_P1_CQ2_4	20201107_P1_CQ2_5	20201111_P1_CQ2_1	20201111_P1_CQ2_2	20201111_P1_CQ2_3c	20201111_P2_CQ2_1	20201111_P2_CQ2_2	20201111_P2_CQ2_3	20201111_P2_CQ2_4	20201111_P2_CQ2_5	20201107_P1_CQ3_4	20201107_P1_CQ3_5	20201111_P1_CQ3_1	20201111_P1_CQ3_2	20201111_P1_CQ3_3c	20201111_P2_CQ3_1	20201111_P2_CQ3_2	20201111_P2_CQ3_3	20201111_P2_CQ3_4	20201111_P2_CQ3_5	20201107_P1_CQ4_3b	20201107_P1_CQ4_4	20201107_P1_CQ4_5	20201111_P1_CQ4_1	20201111_P1_CQ4_2
11.85	184.073	m184,0731T11,85	FRAG	951865	1168661	NA	NA	NA	NA	NA	NA	NA	NA	NA	NA	8055084	10020251	5510223	7921416	5867130	5378134	7898537	6030907	5921952	3762045	7907490	8210160	5082140	5378842	3376735	4445082	4972039	606956	NA	3814070	4206115	6770250	7748700	5745524	6104905	3917044	410964	2761170	1499799	8482159	5735525	9167642	7230094	7251284
12.096	184.074	m184,0738T12,1	FRAG	1240492	3332946	NA	NA	NA	NA	NA	NA	NA	NA	NA	NA	7935811	12665678	6619681	9285253	6933096	2062295	7994152	9832372	7131394	4695290	9601008	10195523	9739392	6365782	3927492	2259730	4580100	1827276	1968752	5108548	4736452	7766906	7249500	8469657	4564243	3326214	434193	2050138	1787162	9947144	9786834	7850244	10541319	6469820
1.13	153.077	m153,0765T1,13	Padrão interno	1494816896	3842763264	180000032	888988	681999424	220497	560690816	179978	84340	73914536	10320732	8147790	4668982272	4767422976	3694173440	4906633216	5491041792	5149450240	3376041216	4844789760	5489134592	3500152832	3896460288	5016140800	4743375872	5076466688	4187364864	3597041664	5685163520	4912198144	4968500736	4787467264	5021144576	5540438016	5022011392	4892674048	4413344256	3786970112	5532401664	3749595904	4596846592	4919937536	5875607552	4792292352	4555781632	4471365632
3.282	171.116	m171,1165T3,28	Padrão interno	1106668800	2259403008	150552480	NA	398888736	NA	312053312	NA	NA	NA	700709	NA	2801243136	2753473280	2817593856	3311656704	3569131264	2913544192	1993044096	3480593408	2815432448	2623695104	3203037440	3639272704	3205188608	2804051456	3190776320	2813052160	3929353216	3046502400	2877325056	3023115264	2859361280	3306059008	3408484864	2814391040	3138930688	3188722944	3259575808	2575878400	2599428864	3246375424	3919265536	3463583744	3260283136	2598107904
9.913	294.244	m294,2439T9,91	Padrão interno	2537011712	6760553472	484926912	10633455	1232121472	10907418	1290111616	13999383	9107094	27863206	8090785	5272592	8240184832	7703041024	7193548800	8406903296	8936020992	8507445248	6017717760	8944583680	8437990400	6769183744	8811627520	9058294784	8611726336	8767652864	8643581952	6877731840	10187809792	9365875712	8543409664	9458811904	8833119232	10091379712	8569861120	7831952896	8376479744	7522869760	8824341504	8693806080	9267033088	7571462144	8899152896	8465284608	8989434880	8433253376
3.555	86.0603	m86,0603T3,56	LOW PEAK	35507572	91476184	27154966	31096162	31091390	29972374	28128406	28045130	37588248	30144402	32446338	34441348	115856704	123390944	128453432	132172352	152820352	156990352	135701632	159286144	126073456	88220912	134808928	128512144	132610216	128108808	135617536	105852216	154026592	112962464	111544952	148783968	152020752	167882272	172725600	172027200	168101200	123400296	131697776	143759872	144972912	154993904	172157936	174889792	142842096	121953920
2.122	87.0439	m87,044T2,12	LOW PEAK	71769640	100726840	49069084	60509544	50054664	40517076	42585384	35418928	48911036	57485144	44682324	50983480	77659824	102094040	79256152	66737984	90389384	104014016	67291888	91351360	72971888	112687048	115773128	121592856	112463200	126719088	122370832	83468584	103351208	99550440	117932168	90425488	74047480	112903000	106538152	113290264	147307184	92510632	64741800	94047288	142883600	133623944	128832192	129256848	121205952	149464800
1.29	88.0395	m88,0395T1,29	LOW PEAK	NA	NA	NA	NA	NA	NA	NA	NA	NA	NA	NA	NA	86948952	98354944	81869600	68710480	73920800	119297640	76990264	65129708	66322912	82840864	81294416	60228436	47834888	103552928	51351220	48559976	41767676	45161816	59513136	47461784	56019528	66755604	54292832	57200352	60294744	38490184	36071740	54379768	43738980	138065872	77686960	76356440	75863336	125302072
1.134	102.055	m102,0552T1,13	LOW PEAK	80801888	109592256	61258152	52920108	71377864	78005144	64296976	70116360	50448628	59534356	109080896	88869776	122686832	118408936	111686904	106980864	123439976	155137920	85759744	83384528	118646504	122211792	112600768	119097360	103093768	167942224	89585520	63724912	110756256	114224120	110780896	106368088	114502096	144892768	100410984	108667624	115421784	64588704	89697400	90207392	114068680	174986576	132592352	112978168	110344128	164468208
1.171	105.024	m105,0243T1,17	LOW PEAK	42140908	90048968	13036852	475168	2195108	636463	NA	NA	1074177	977646	1843923	819575	60468836	67848600	50829956	102820016	77904936	35830172	59865116	107606168	104513448	36321896	45633424	107948952	103207312	13268080	109560704	85305016	105384816	99668304	84899520	110360960	93987296	62481272	92718304	91083368	74784144	82504320	79876128	82283824	85516912	24977464	97789720	106776248	70169680	7149545
9.913	118.065	m118,0651T9,91	LOW PEAK	19878404	32472660	15293439	14942504	14752696	9483477	12976474	13079476	12846656	18286904	10592337	7841908	31277114	31054248	20901418	28870318	30224948	31724400	20786204	24133778	21651604	32472032	22189418	29453958	24737378	31084290	36844264	23401456	32901040	35417100	24334338	29303954	30196904	32705788	36023524	36660184	30483486	19800800	38515808	37736412	47543628	25059080	36202308	29436414	23829194	31835332
5.567	118.065	m118,0652T5,57	LOW PEAK	11966069	24479068	10471362	7565066	6452212	8796073	6427533	6736241	7247834	11862399	9852764	9968528	20523920	17224556	16833520	21660336	20830584	19279584	22943138	17987792	16707510	22063922	27120972	23360880	24572070	23469160	29296920	19780188	25058892	24386862	19648760	26138850	17683136	17431942	21630892	17319436	19075548	22616516	15781106	25341874	17337416	25671884	19700300	20700430	15678904	19713840
9.913	129.068	m129,0681T9,91	LOW PEAK	NA	3570098	NA	NA	695271	NA	NA	NA	NA	NA	NA	NA	8909020	3469598	4232270	5134569	8839709	6256520	3116748	6546800	5997381	4281246	1275451	5693944	5934019	5580910	6076159	3662540	5691633	2997895	6414948	5542092	8554481	6128408	6221501	5611310	4580856	5429220	4510884	3412628	5686154	4128038	4015889	7556572	3956598	4249473
6.606	130.065	m130,0651T6,61	LOW PEAK	2719381	9011238	NA	NA	NA	NA	NA	NA	NA	NA	360757	NA	12989001	10180794	12541589	10658040	14523194	13623762	13639307	11043299	6606110	9178127	12859302	16051480	11780840	11665177	12958955	7583756	9992343	8824875	8625146	10805815	12636023	11193295	13130413	15266258	9894971	6753350	5818330	9582391	8011139	9660498	13793755	15777909	12124824	10462243
9.904	131.085	m131,085T9,9	LOW PEAK	NA	382507	NA	NA	NA	NA	NA	NA	NA	NA	NA	NA	2180660	3717964	3409348	1880329	3409876	7091309	1357962	1722711	2094793	5135832	4317102	6729488	4448182	3646889	2060766	4746676	7127419	5592726	NA	7781818	4370646	4230808	4538917	3251155	3262746	4691028	1395242	2530768	5040376	5152558	4191930	4708540	2097619	3998682
16.527	132.08	m132,0804T16,53	LOW PEAK	112027960	94623224	88624168	94134184	128176472	88202320	104725240	122472952	31137064	16538141	95433976	126047584	117951376	66727996	75707120	116732344	79070936	108293496	132301624	127967632	134868976	99789344	99586408	104204696	121482056	114716024	91435648	102357200	129471560	109849504	136470720	83372376	108977240	103346408	118471184	93042344	94641496	123936744	125549032	121813224	137043376	99998384	101678016	107717672	89461080	72439656
1.254	143.081	m143,0812T1,25	LOW PEAK	3351193	5901514	NA	NA	1532706	NA	670787	717218	NA	631954	NA	916357	11720485	17650478	14556054	9679959	5726056	27462600	13861106	11836889	8606590	9959531	12904127	9393125	5360052	20434938	7970708	3757570	2606845	4023898	4306360	10374028	10220953	14596855	5457382	15696271	8558024	8072902	2336309	2467370	3760022	30339546	13478584	16621611	11901173	20132754
2.285	146.027	m146,0266T2,29	LOW PEAK	NA	11361669	NA	NA	NA	NA	NA	NA	NA	NA	NA	307853	22008910	27875640	17780800	19455464	23080870	20887960	13638791	14978408	9262508	13688421	28961890	21611648	18882496	22315184	16685751	11359700	11305880	12919649	11839432	26045696	24710754	29605328	30842764	32730528	21404232	16369097	14208391	12978722	16217921	28714140	33232106	27526696	23957710	17163532
3.917	146.117	m146,1174T3,92	LOW PEAK	451409	550824	NA	NA	463882	NA	NA	NA	NA	NA	NA	348206	2062220	3220842	2971335	1520624	1785161	2756598	2363158	1919703	1689374	1686750	2306127	3027195	2901026	2137037	4735420	1583073	2371268	2476096	2133728	4415454	4017051	4694874	5301555	3354410	3499882	4090505	NA	3406404	2806652	2355169	2909577	3231073	2615712	1390291
3.379	149.059	m149,0594T3,38	LOW PEAK	24517086	32300194	16387680	20294872	9919462	23394388	15276934	11869421	13333888	20918338	15645325	9174735	37007420	39677648	51611880	41975720	46063908	53224060	42514324	48343884	39379916	43846968	49546560	43412456	42219120	41722064	40740488	38578040	48347112	40748760	38608556	46499716	48732480	40956984	49906436	39609216	42741320	43513108	41463252	35171608	31889572	61641248	51599976	51898552	52483624	40353560
9.912	149.129	m149,1288T9,91	LOW PEAK	910720	7318876	378111	343409	NA	1013909	413351	368622	424405	696991	403021	1173335	6292174	6304370	4508690	9069807	8081004	8841717	6126447	5554030	8050598	3201692	7167246	8072909	9713539	4471716	10256123	5841314	9196061	7781474	6518750	10400252	5983456	7132417	7226718	6143589	5918791	4425207	9702763	8668360	7645588	7050908	6923250	9979960	7688982	8959947
1.142	152.074	m152,0741T1,14	LOW PEAK	21369148	32762730	7082684	1625770	1452096	919212	1080417	936851	1874645	614971	643848	680648	20802758	37087040	34217240	32772020	29806950	23974802	30540874	22272090	35969456	13520986	25641706	28388398	35393592	12571277	36541996	14008644	28166264	20415626	25827606	40924080	55513584	44975688	26344906	20163692	29858374	20003374	10009830	18747476	35177544	16215847	60143732	35322252	34212180	9564846
16.527	154.061	m154,0607T16,53	LOW PEAK	66599844	52082236	56280276	49833624	69784120	44684460	63279636	62984584	10294418	5416248	46990732	63412828	52096308	39951364	40569436	66686204	43435316	50034428	78782728	52870328	63518940	46466428	52578060	54214372	53371508	56700380	38907148	53723948	59475904	40433980	58019900	37682092	53035084	55562808	55678104	46673912	47672424	43244704	61260420	54161224	68339960	59124152	52689664	55742232	41325908	39280972
4.745	154.086	m154,0864T4,75	LOW PEAK	3354395	NA	2141568	NA	737821	NA	NA	NA	NA	NA	401052	NA	NA	NA	NA	NA	NA	NA	NA	NA	NA	NA	NA	NA	425021	5793782	NA	NA	379961	NA	NA	NA	131782	486468	NA	NA	NA	NA	451881	NA	NA	19587204	58020272	48184816	16941798	12586608
9.247	158.153	m158,1534T9,25	LOW PEAK	12604081	9736726	11007429	11605365	10464544	12367503	10231175	9601334	16053157	22283778	9962334	11476713	12351385	9773741	8928093	7943268	8835181	14357576	10692402	9384363	14801969	10841887	9317046	13234497	8280346	9512523	12780432	9990281	13258600	16154278	16353879	11343986	10340325	10034648	13875292	13062550	10052040	10100236	12944420	14636032	16854510	9359182	12240507	8865156	10001602	11413889
1.16	161.026	m161,0264T1,16	LOW PEAK	4143644	32798734	NA	NA	NA	NA	NA	NA	NA	NA	NA	NA	13637030	16016122	3008597	43389844	57465548	NA	10023351	42332284	63591668	NA	7932299	40466596	38928660	2029329	33948472	21407330	46367116	48441316	22844552	39978052	35078096	14535842	24540184	22762434	15420818	25859208	19076270	41435844	38158832	NA	22028940	25499558	18987064	271985
2.734	162.058	m162,0576T2,73	LOW PEAK	NA	991470	NA	NA	NA	522571	NA	NA	NA	NA	NA	NA	7919207	14674779	10208765	11776956	11428448	10563897	9275245	8333652	5143158	3726628	15376484	11072740	10988474	9958448	10230804	6073680	5693554	3774291	5755551	12048889	15986837	9784696	10166324	11117824	5176140	9253642	2745570	6666151	6087498	13563300	14708126	12712221	11378529	10630415
1.693	162.076	m162,0756T1,69	LOW PEAK	NA	3182528	NA	NA	NA	NA	NA	NA	NA	NA	NA	NA	2306197	4114812	4496786	3533930	2595426	6514336	2519340	2467439	NA	1326684	3507241	2374817	3039273	4560400	3713556	1470609	993543	984158	1122092	6009636	5673278	7439773	6801848	5653646	5943632	4054604	3102468	3732213	2183201	4831478	3956377	4379895	2753287	5144402
14.743	188	m187,9998T14,74	LOW PEAK	NA	1703467	NA	NA	NA	NA	NA	685683	NA	NA	NA	NA	NA	2200644	2479626	2080689	5444341	2400922	2996171	3370808	3792618	NA	3015325	1913762	866996	3614526	888942	3141976	5333464	733721	NA	828922	1328619	2398711	3978542	4493462	907540	2262002	6289534	808354	2486304	6207714	1271688	2107790	3622819	3911856
5.038	188.07	m188,0702T5,04	LOW PEAK	NA	3919284	NA	NA	NA	NA	NA	NA	NA	NA	NA	NA	6116522	4470520	8084936	6736948	8234708	8467096	6970406	7930680	7167130	4723925	7263364	6894669	7480976	5481394	7916792	5698509	8294558	5448450	5019676	4687597	3476534	3908011	3191919	4219510	3393118	2877302	2353162	2630007	4052556	1558477	3112352	2627996	4684916	3786372
12.691	190.049	m190,0489T12,69	LOW PEAK	19643040	15299595	18163432	16569840	17351180	18310122	21442888	18492676	15829757	35017396	47144728	42327324	18619382	16326606	20724824	17501984	19991730	28342826	19437268	23163898	45187788	15666160	17644444	19843128	19769014	17721606	22081424	19850350	25322688	42288300	45195620	17667516	20210614	22143376	19621062	17245342	26194874	19369610	21234116	33773624	46001360	23272080	19054410	21911086	19034056	17819908
1.773	201.983	m201,9828T1,77	LOW PEAK	1168326	4912542	435223	382854	626433	99148	1342227	750204	2139168	847569	391614	442046	6283856	2985485	6044384	4273772	6549238	5434008	4499734	1599881	3879102	3878261	4004718	3717806	2748880	3607881	5247145	826426	3473120	2306949	2118773	3390433	4547298	5928904	5456984	4394716	2799511	1896383	3497627	4820628	981656	3932182	4877770	3849731	3278086	5553178
1.493	203.04	m203,0404T1,49	LOW PEAK	567558	3428659	NA	NA	NA	NA	NA	NA	NA	NA	NA	NA	8391948	10567035	12292237	8428709	368655	17192758	6706700	9344414	1413246	8771253	11695822	4466244	4467731	17061200	12458549	6695440	1669294	5866308	8013288	3767473	11096812	14758702	5436519	7636846	8222436	5048539	2917012	4816724	3430356	9656992	5678159	7884860	9807748	17520766
2.13	203.971	m203,971T2,13	LOW PEAK	3878542	4984748	1885115	NA	3722458	524244	320384	289999	1541252	386635	356375	13683920	5716566	5432978	5315764	3674859	4546200	5272919	4281189	2141738	2460270	6120021	8871475	8076602	8600171	9528763	9907447	5434244	4742438	8173034	5266807	6325670	4126257	6801117	5722462	6376746	7792884	3056853	1380136	3601969	4391296	9039621	13464297	13362216	9661336	10200086
12	204.138	m204,1385T12	LOW PEAK	2381028	1675562	2196699	1144053	2082527	NA	3051592	1094219	2760970	3791418	3039022	1897819	2816894	2635399	3172084	3128564	3276563	3181728	3058420	2075871	3984286	2668088	1978421	2342618	1484749	2296762	1177482	2379124	3021031	3897248	4637022	1868996	1535412	1465060	2064867	2942718	3354184	2514716	1161895	2806817	2488808	2679402	1705163	1914264	2348046	1052437
1.682	215.911	m215,9113T1,68	LOW PEAK	1583158	10125356	455468	NA	NA	525816	NA	NA	488712	NA	393002	NA	14791501	8944110	10801710	11376409	10822045	16298640	9520414	4312841	8183014	16572466	18836714	14096888	11685873	19800666	12262354	9625808	12430145	9467538	9585030	15770046	10950734	18868844	15478333	17676538	12898059	8458760	7532310	6038152	10561101	17563310	13966481	17623454	13041434	21634620
12.969	219.174	m219,1742T12,97	LOW PEAK	2951689	3599833	1730402	3304984	2586838	2770778	2702965	1704910	1471091	1493420	3874609	1794747	4194260	1420081	2808758	3433548	2498469	2269846	2152612	2118365	2647132	2318492	2631240	3843073	2597686	2958754	4429432	2136474	1981380	1240089	1971300	3699586	4335196	3437322	3401815	1620462	4634192	2346460	1047896	1976357	1945015	4025574	2903426	1870338	3777870	2689583
8.581	221.013	m221,0132T8,58	LOW PEAK	415713	2995806	NA	281212	NA	NA	NA	NA	NA	NA	NA	NA	5225336	5184482	6939230	5619604	7408802	5404151	5626218	6830612	5033010	1835513	6029382	5773180	5561246	5233266	4259829	3521547	4135703	3977050	3621919	3413738	3179590	4906074	4041429	3311148	2099102	3090620	1555685	3827782	1991825	2808976	2942752	4308373	4492029	5070894
2.686	221.981	m221,9814T2,69	LOW PEAK	3056703	5749159	NA	NA	535459	NA	NA	NA	347078	NA	NA	NA	6161500	5711966	4958342	7368588	4618219	4671308	3710934	1919287	2074157	3884038	5363567	5443468	4818332	9575715	5994886	4850353	8257601	5803540	4050076	5849018	8465888	10566495	10125128	9860352	9426503	7857338	12363942	6988568	8063904	9912593	9613085	11720418	7578116	9485305
1.672	236.956	m236,9564T1,67	LOW PEAK	NA	4934028	NA	NA	NA	NA	338048	NA	NA	NA	NA	NA	5718738	2424282	2132726	1390355	4701958	7366624	5142929	3345162	1415840	5283518	3153770	3296069	4883883	11370892	992845	1494699	3437370	2086715	5349582	5186381	3467428	7176108	8442050	9604680	9972783	5286574	2019978	3182411	3776862	5097534	2837096	2946050	6436122	9574295
9.291	237.148	m237,1479T9,29	LOW PEAK	439542	1425693	NA	NA	NA	NA	NA	NA	NA	NA	NA	NA	1140838	2748824	3319648	3175736	4092524	2254941	1106743	1964034	1938207	1369326	4333437	4563165	3741978	3306858	2675551	1484992	2533280	1594981	2750719	1500421	1771449	1823402	1525248	2366382	693437	1049451	372251	NA	1294985	1091594	395523	2349397	2245094	1102736
4.393	246.17	m246,1702T4,39	LOW PEAK	NA	4231625	NA	NA	NA	NA	NA	NA	NA	NA	NA	NA	5989785	6179964	8240548	10078573	11102332	8554316	6291688	8323500	6600436	411753	4044173	4917490	6829024	8081228	5608302	5525658	4038701	5561434	4439812	8089091	5899266	7506910	9498994	5317481	7299600	5532926	5276191	6961980	5794926	7662576	12485627	7480690	4741606	6865844
8.643	255.182	m255,1822T8,64	LOW PEAK	NA	1088367	33114	NA	NA	NA	NA	NA	NA	NA	NA	NA	1769274	7319486	4129198	8643545	11545113	1514046	312478	6268626	5059846	685310	15957128	7786432	9553986	3891462	2250745	3941897	3784057	1946894	1135706	11689778	10879987	7430438	8755152	7879878	3573265	4607964	2463957	2574040	2208987	5759861	16230771	13548098	2483784	4476762
1.563	260.095	m260,0952T1,56	LOW PEAK	NA	3846056	NA	NA	NA	NA	NA	NA	NA	NA	NA	NA	3837758	3075633	2476998	12731956	13105852	944606	5361128	10785114	9364489	835630	1672160	11195559	9096937	NA	8389519	7635818	7577506	7875980	5070404	12718369	6709562	6403361	10340201	8954856	4864487	4443450	6536850	8059005	6847724	1708003	6423856	13133504	7245354	566764
15.051	281.246	m281,2463T15,05	LOW PEAK	NA	1620770	NA	NA	NA	NA	NA	NA	NA	NA	NA	NA	5007892	4952474	3427862	1408988	6043160	5475104	5900487	819014	3820824	1123636	6282846	5350579	4681652	4223888	4025024	3295342	2923772	3594306	748093	2635723	3429515	6720331	4743597	5864857	6217116	1862109	NA	1525606	741093	7667540	6185940	7483012	4876774	3944188
14.854	282.278	m282,2784T14,85	LOW PEAK	6715578	1856038	NA	832503	NA	675455	1485750	1110494	NA	NA	2989978	640478	5465926	10994484	5733431	5751828	5633972	693175	4109483	2121361	4647516	6299528	9269289	9004144	8415374	8014558	855909	3733340	1235619	NA	1662016	2897866	5892401	8181690	31304506	10340866	2935776	3093101	NA	6139969	1750785	9763191	6496827	11652822	9490628	9054873
14.693	282.279	m282,2789T14,69	LOW PEAK	2938177	1990436	NA	832503	NA	675455	1485750	1110494	NA	NA	3697935	640478	5309190	8040285	7263555	4810862	8207177	5373406	5061567	2236807	5761578	6435235	8685388	5442932	5756752	6507513	3688293	4537522	951899	NA	1662016	4666206	2971082	6447320	39905232	7465493	3758254	4597070	1562343	5101962	2702536	8855191	10940194	13162866	6677110	9864203
8.44	295.19	m295,1904T8,44	LOW PEAK	14225882	6604478	6353396	8238774	7716224	7043072	1428574	1632504	NA	NA	358029	519283	7448136	4199077	8354764	15283196	8452211	1846062	2268558	1800417	504837	11744203	4739539	6992083	11026007	14813953	2060029	1116642	1777923	3453814	3361286	8581827	10126902	7402392	11389884	11599654	1682181	796888	2464712	1591772	1456580	9549804	7509380	7710846	6989234	8525067
8.548	315.133	m315,1328T8,55	LOW PEAK	NA	2230484	NA	NA	NA	NA	NA	NA	NA	NA	NA	NA	2311893	2159087	7119987	3871252	3354621	4445739	4733405	4201714	4947994	933797	2843822	4229677	3676729	3328304	4733866	2459920	1356660	2522816	4366878	1991590	1110756	1606290	2051046	1882686	1131465	1226662	533861	1170600	765894	648049	2125928	2047642	6047234	2668846
12.555	355.283	m355,2835T12,56	LOW PEAK	3861224	1842196	1516254	786762	479661	470407	NA	NA	538746	NA	NA	947251	3819404	6830824	4962280	5259781	3891608	4576922	4454596	3178417	2642494	2360552	5225682	7454581	5453768	6132306	3436140	3488683	2489207	859358	1576241	1669326	3369406	5434362	4868156	5916294	5112032	3791116	333345	1145951	693127	5370054	6581480	6375070	7464143	6147751
8.586	368.019	m368,0195T8,59	LOW PEAK	NA	3114590	NA	NA	NA	NA	NA	NA	NA	NA	NA	NA	5115580	3796281	5366480	4680878	4483059	2980833	2845825	3675074	3221714	1614175	4186562	5532606	3779156	4769028	2834291	2308686	3337173	2922976	3516248	4352460	2613496	4498286	2818298	2704102	1836262	2379741	398189	2110202	660458	2949893	3102765	2103050	3601054	3504963
2.524	381.985	m381,9853T2,52	LOW PEAK	1025640	2415768	NA	NA	558208	NA	NA	NA	NA	NA	NA	NA	4049779	4267456	3084430	3195430	3481296	5770146	2344139	4119352	4541830	2843722	3582643	3604127	3591243	7016889	3638924	4952208	3036234	3753460	2121966	3646709	3915411	5665270	2870669	6190100	4492884	2734974	2748854	5751611	6438252	2924123	3895790	8074010	3981608	3850559
12.746	510.355	m510,3548T12,75	LOW PEAK	51321	973475	32503	NA	40285	NA	NA	NA	NA	NA	NA	NA	2236325	3273992	2067364	3603572	2849114	NA	2703586	1750040	2092658	1375920	4636784	5693891	2734996	2101074	NA	1971939	1794964	408888	717039	2041005	1420187	3112185	2598612	1886712	442456	747558	NA	790713	NA	4498694	3346984	4720926	2699716	3632164
3.442	633.005	m633,0049T3,44	LOW PEAK	NA	10352485	NA	NA	NA	NA	NA	NA	NA	NA	NA	NA	10719638	9113217	8777930	8054658	8119912	7799628	5482888	5703446	6793775	13841624	8803793	5826968	9178958	9224644	9065690	5458308	8114873	6871332	7517537	7163780	8075868	6518611	7262168	5833901	5693428	5704630	8991852	6127702	5963077	8874274	9158325	6416864	9452607	9865820
6.196	93.0576	m93,0576T6,2	MV	NA	2248108	386475	433519	NA	NA	NA	NA	NA	NA	NA	NA	5017382	NA	427659	NA	NA	NA	NA	NA	476638	3447970	NA	305874	337030	1521293	432410	1050773	445685	NA	993240	17906732	13845360	17313044	18633532	18673322	17161362	13846477	12502595	13292984	16081290	NA	3266717	3619354	948624	1977136
11.759	271.206	m271,2059T11,76	MV	NA	496209	NA	NA	NA	NA	NA	NA	NA	NA	NA	NA	1234351	2514867	1487517	606392	4708589	1781432	3507593	540806	2280480	NA	588249	1060627	1862847	960707	NA	652218	1321335	NA	361168	725070	NA	NA	572690	NA	593197	418722	504018	NA	446603	NA	NA	NA	2028390	355575
1.146	79.021	m79,021T1,15	PEAK	43184582656	85123031040	18690799616	6621714944	7303700480	5984212480	3508389376	4962812928	7707843072	8501863424	7175368192	6592186368	64702087168	59136491520	48556195840	93747527680	100788428800	30038810624	70815891456	103380459520	105148973056	40780439552	47383588864	91666022400	100316413952	25220431872	90804396032	88263098368	112911925248	95062573056	74188783616	103668318208	80336322560	59035119616	88690450432	85225037824	72469897216	95755452416	100437450752	82385993728	92257107968	24947640320	93990731776	92933898240	65581703168	15080886272
9.913	85.0951	m85,0951T9,91	PEAK	3533469	9893898	NA	NA	NA	NA	417109	NA	NA	NA	NA	NA	16174639	16605620	13810258	18619356	20765478	16341563	10881247	19906178	16523119	12463543	18607204	19026134	19171238	20013664	16890758	15424607	20446094	22114632	16052185	20212302	17282320	20188166	15297801	17966834	20881488	18149390	15276387	16545384	14739834	18111332	21071006	18189964	19803234	15131893
9.913	86.068	m86,068T9,91	PEAK	5778445	11294401	NA	NA	962721	NA	995238	NA	NA	NA	466021	NA	15963768	13749738	16435512	19536278	19325512	17356810	12196681	17292240	14992490	14118486	16766665	20760964	16567206	17111742	17704438	14308223	21976128	21819130	16343424	19870956	18617366	21293010	18938558	15658653	17794364	16888716	15321652	18618046	20489360	16883134	21296482	18114006	19742262	18881292
1.514	86.0965	m86,0965T1,51	PEAK	371523136	878948096	61794452	15469267	153069872	10721930	16538400	15180789	9586763	3598868	10469998	14337391	1184704896	1194321664	1323569280	1351541632	1523887232	1480709120	1325234944	1399179648	1173319040	926637632	1130112640	1275956224	1116833536	1313390080	1185635200	1005276864	1197412864	993235904	969262848	1120345728	1130805760	1279509632	1181812352	1256591104	1195885952	951796352	972969280	1056975616	1008488384	1344866688	1467000960	1532125056	1344265984	1213831040
1.131	90.0453	m90,0453T1,13	PEAK	21052990	64370656	NA	NA	12997677	NA	7629752	NA	NA	NA	5644220	1985648	86182808	83908368	68937088	81165232	80432096	100498056	56185168	59740340	76326040	69109640	72985280	81071760	87755704	117094608	82470912	56787404	67278152	79696768	86036416	84813056	77240248	105453336	86887264	81893616	69783560	62939976	84204368	47814540	79386344	119455992	89592088	87548672	90586088	105767992
1.836	93.037	m93,037T1,84	PEAK	38805256	146514256	20340192	2602150	1565702	3564613	2346440	3129298	1665818	6641102	3069586	2506438	100973224	65421316	43681476	171031008	192180880	14101185	132278928	189370192	181724464	42333108	45402272	176812640	244063392	17410374	188694256	147681824	197824640	185592240	79409848	206433744	131796944	55876200	170585584	149469488	93709248	189299616	155577168	159896464	149644256	19398504	131143208	141833104	71338224	10028780
3.055	94.0653	m94,0654T3,06	PEAK	5715763	12406026	2604506	1815854	2767272	5833830	1642595	2235109	1630974	2250760	1940804	4940186	13470748	16948276	13974914	10940855	15122708	14293162	14452443	10826200	10745215	11381438	18190992	16333249	16492924	17205694	16770054	10854365	15806906	19628144	17755046	16914764	15890276	16217968	19960324	15586219	18648284	12536555	10513327	16488155	14815358	14691191	17605414	15036194	14185210	18326942
4.378	94.0731	m94,0731T4,38	PEAK	8495433	23674592	1567131	580246	4042750	695993	5172736	1226570	508398	424622	821256	474743	32478266	33651980	23795882	37041208	39272676	33019412	21678768	38915856	23551840	25573540	26958402	32603380	32842572	29897130	36717892	30025444	41633824	26913342	26471394	30715770	24533716	30542458	31707646	23043206	37659940	30197072	29427628	29201678	23888082	30227850	39511480	39028776	26941528	33277964
4.378	95.0794	m95,0795T4,38	PEAK	11263849	27367904	3516973	2645486	4619614	2053315	5222110	1669432	5686030	3890788	2626067	2220110	35821324	39909148	29900782	40273064	46281664	40337072	23644996	40757024	30509744	28717204	36304100	43696480	38193068	42346220	40155752	36338960	48359028	39551892	30831408	36765584	34645312	36730892	38771656	30053944	47345336	33470208	36441812	31261324	36500408	36234444	48143428	49583796	36869956	37105280
1.667	98.9841	m98,9841T1,67	PEAK	NA	452892672	NA	NA	24066776	39105004	18957992	16693534	18097930	19054608	19612874	18061422	559025536	416632704	193908480	404025280	514929440	606634880	504316160	387663296	414509856	440114720	573881152	597529728	575411712	668261056	565960256	477521376	567502016	522636128	451273280	519024224	539920384	667606784	620720512	571389376	578259904	444783136	427224736	478546432	513096032	595769280	554004352	603304896	535590752	743356608
3.917	100.075	m100,0754T3,92	PEAK	48808784	104905144	33934056	11423852	22722956	11544817	15310428	9835085	11073643	16670606	12344775	23861274	106886008	70244224	59672688	89839464	82641096	58672996	75858000	122889752	68016552	82264112	55838316	101523080	112412336	42495844	96619680	71958384	115317288	71721040	49320620	102051672	82740456	78041928	102837248	111218560	78073104	94673352	118831528	89688456	105830992	99039056	115244488	121102496	77212568	49367636
9.913	100.084	m100,0837T9,91	PEAK	111754240	303538176	17219712	1436510	48436120	350364	48559108	1466502	908963	1000158	1127441	1804896	373247360	359198592	331077856	382843872	434214272	402731584	298167808	433356352	405243264	337134112	404386336	409009120	418404448	385647360	442332992	359987488	481905696	419768992	397483168	413145600	403820992	466662272	405251360	371853472	400577056	359373984	405181792	402125440	424232288	364349440	446274240	424446912	428921984	386796416
1.177	101.003	m101,0032T1,18	PEAK	122103584	266595600	24696096	5397688	9822512	2738027	4003506	3815238	7835102	10433441	33269040	24882922	239240944	NA	175037344	NA	359163808	134058704	NA	NA	550882048	143594640	179866352	NA	333071712	95796152	300535808	249130880	469324448	571368640	497424704	411032256	NA	264360208	NA	NA	261210480	241604832	NA	497618016	488217056	173627312	NA	367594368	231003488	77071376
3.702	102.128	m102,1276T3,7	PEAK	47608456	20810528	22048000	34118968	52596384	40732952	131491440	104238888	8854252	11975832	119144344	128616008	27077440	23768394	62281888	37218936	19831422	124300488	106464264	109485216	117069136	26194506	25454012	48597168	33288858	11481701	151312944	103188176	84658848	110193824	125233096	14538415	18380748	49688728	35402220	27782838	126992736	98742232	111067824	99743968	112869544	19920376	11162168	17523444	32134448	31523838
2.034	103.036	m103,0358T2,03	PEAK	8428090	30430038	4103070	5410510	3280641	4304032	8840109	4746331	12277967	6523970	8580819	4693322	34353164	36779240	39957996	36646896	34451352	45052788	31144658	28555546	29447884	35414816	38598480	35135336	35840852	43321848	36612188	35549940	26914874	40562884	32986484	30818130	28234786	46441140	35087800	36209872	39344760	34827120	25742820	30920904	32839984	38980852	41883464	38958004	38089232	43087428
3.382	103.054	m103,0543T3,38	PEAK	75457248	147931840	11443042	3658605	24662552	1508896	3232096	1033029	2632106	1929449	1629163	3039996	191026992	232264032	248890976	234076160	263619056	276158496	236363008	246193472	188981088	155337568	250560672	225936016	223206544	218568224	229920800	193237488	283529664	204291120	180731328	253533072	233364528	260788192	257689056	241333216	233767120	212612384	215041744	213020192	191620240	250363120	283451136	294677344	263779888	224081408
2.034	104.042	m104,042T2,03	PEAK	24516922	86383992	1979792	NA	10017061	NA	8448757	NA	NA	NA	NA	NA	120194784	123760448	122735408	120105432	130917264	133337536	73826768	94772048	92568368	99233952	116677936	123307888	114579280	114357944	113478216	99023048	96229000	110377232	84187856	113268216	93932344	148418944	109124088	100989072	122751216	103463984	84124696	117679168	97995680	112913928	138224672	130329184	115990952	131238552
5.322	104.05	m104,0496T5,32	PEAK	NA	2511320	NA	NA	NA	NA	NA	NA	NA	NA	NA	NA	4744594	1213204	NA	378004	344226	NA	NA	NA	383948	2281063	330957	690239	547668	3767046	894900	NA	1268438	687620	NA	7233996	6781634	7848882	8214164	6298652	6726416	5780006	4764014	6405636	7111462	972891	2522602	2834742	2804561	3843534
12.098	104.107	m104,107T12,1	PEAK	3337060	11056302	NA	NA	NA	NA	NA	NA	NA	NA	NA	NA	18041314	26377902	16169038	22975942	19924402	9001461	20856498	19835462	16753939	8575360	24080628	21790392	19293260	15133764	8764566	11253192	14748234	5566750	2316057	12481269	11559905	21350616	15981724	17370756	12798659	12124331	1323292	4442860	6855705	22533300	20536184	20884762	21203092	18605156
13.41	104.107	m104,107T13,41	PEAK	NA	1298505	497566	NA	NA	NA	NA	NA	NA	NA	NA	NA	4856444	7237806	6256357	6484733	6445788	909877	6174368	2011602	1371444	1317485	7384974	7407368	7792524	3830504	593016	2084438	2617792	NA	NA	3435270	2602750	5799072	5439700	2801261	NA	2736318	NA	NA	NA	6293107	6593924	7790308	7133824	4241495
5.568	105.033	m105,0335T5,57	PEAK	9019934	27619318	942789	NA	2449320	353249	381723	321969	NA	NA	378048	NA	35073948	33269334	37460300	38957932	45386456	34280936	38089232	31479630	29827356	24264976	69431480	60510812	60777744	45228504	64645156	43558028	65036344	55834468	56964516	46149956	37351744	39649220	37271924	37495016	38575332	33779464	36539872	39006484	37526108	34670776	46714888	42142188	33953008	36005384
2.034	105.048	m105,0484T2,03	PEAK	39293260	133129816	4715854	NA	16564596	NA	11421901	NA	NA	609941	29706	61088	179388160	189816752	193014304	188921584	196311248	189312880	110027528	147259264	132211936	150031744	175258368	196034688	175267744	173774832	174314192	148355552	146119920	188928128	128284960	176345392	142864160	227601424	171759872	161480160	193816528	152465248	135556912	168422256	147117440	166810144	210224912	204014752	186638800	196527200
3.283	106.073	m106,0732T3,28	PEAK	39697688	90308152	8565093	1526661	20125388	2151084	14708295	3178122	3770528	441498	1598423	3174123	120056152	122113720	116121632	140585248	143478496	128098792	82808248	144637600	118906176	116901944	146253776	166079296	143000864	128113848	150790528	123118320	163192224	127015656	122401840	129949592	128861464	144422304	149880864	119188488	137214768	142562384	136043600	108523704	106279360	138681712	167144112	148315104	141546592	124507248
9.911	106.076	m106,0762T9,91	PEAK	573819	6728838	409910	NA	NA	NA	NA	388152	324275	NA	NA	314169	4518236	5453609	5643020	4872821	11383501	7076114	5556666	4364269	8467665	6614078	8435261	7372718	6374300	6240890	7721090	6455739	4165570	5792133	4275012	9682678	7713974	8803244	5926220	4673463	8731887	6984804	5236730	4482825	8399490	8342524	7698102	6646964	9552547	5083715
8.901	107.049	m107,0492T8,9	PEAK	31946160	24597494	21400232	17071412	23385200	17921348	7342228	5018502	900117	4695165	3282597	5230734	23618480	20307778	18120320	21994836	21944640	6633749	3969593	9259965	4973680	29839362	21431100	21274656	28369156	27645504	5498756	4636768	5429334	7618117	6311188	26490948	21508412	21464594	27490446	31926296	7395294	6387866	5155586	7713558	4227282	28716860	26403990	28542492	18585000	24885444
3.38	107.049	m107,0493T3,38	PEAK	24668368	31846980	8972823	10724182	12603704	6516754	9996940	8396009	7403362	6250402	6318352	4932384	37271028	39435388	44156116	47778520	45668904	47070136	42578064	43886936	38881776	41285728	50886716	40765832	40947748	38896448	44437080	39545380	43823252	40644392	36107652	46158708	47015192	55175092	48597708	44593648	43797016	34668364	38580864	37431904	35220684	55616116	55461340	52987008	50822400	43452056
4.538	110.06	m110,0601T4,54	PEAK	1095132	NA	NA	NA	542431	359582	NA	355352	382677	NA	NA	NA	475766	NA	375136	NA	NA	651787	477939	382875	327821	NA	NA	NA	NA	2025088	480565	NA	383597	NA	NA	NA	369145	566277	434201	NA	429433	NA	NA	NA	NA	5652563	7598570	10608346	4107883	1585859
4.321	110.06	m110,0601T4,32	PEAK	NA	NA	NA	NA	542431	428787	NA	449185	345737	NA	NA	NA	NA	NA	375136	768359	NA	319883	NA	487148	NA	397786	NA	353550	NA	1689321	343504	NA	NA	NA	NA	392375	NA	566277	434201	426809	NA	NA	NA	479044	281046	6256649	16943760	15988093	6735772	3979856
9.916	112.084	m112,0836T9,92	PEAK	2234744	8988461	NA	NA	1113495	318075	396903	NA	NA	NA	NA	NA	8700657	11619351	10444712	13049839	15063339	12341865	4941772	6823522	6835714	11818982	13454241	12003958	12981868	11243816	15509258	11039973	10796095	13735591	10085434	12928952	12452781	17518210	7263742	13560385	13601513	11300365	10804920	11603668	13200009	10248104	13967380	12997402	14143633	13533581
2.103	113.035	m113,0346T2,1	PEAK	7268000	19691836	831871	339376	3574472	NA	266522	426915	526525	453873	315746	750378	23543128	28672488	29147796	23467538	31831144	36474748	28813742	19899726	23781912	21412000	30448992	30895156	30972940	36265200	25865008	22196280	21857882	29797634	32049738	31096870	28292306	37503592	33724300	31270184	36393868	26188490	21449456	27607564	29187036	28486276	35640196	37659680	35361896	40193124
9.913	113.09	m113,0896T9,91	PEAK	55125468	166455536	9498676	181758	23402082	73027	23094980	170780	767038	235987	310015	214496	210854464	198423136	181799872	218732368	240023600	223235072	150372896	218561888	215492656	181765504	215620000	227515696	234324688	212684304	240805280	193347840	257788176	234064288	200052640	230708768	224807040	267314864	210342976	203483776	225326160	192737616	207304592	222650032	233174032	196630256	247599056	231011280	240956528	213409360
3.56	114.055	m114,0546T3,56	PEAK	46368564	207784016	21595654	18687486	15816673	14538844	13243526	10604609	25612284	18087180	16801276	14025309	299894144	322177728	332486048	341195520	408702464	412207360	352335296	410216576	321703104	209720464	353970560	354410912	349023808	328887360	363107680	274161632	400671008	300967584	269058240	396173504	388753728	457999904	463730048	433781888	438472160	320275520	331181856	362045088	378212704	404649920	445775936	459397248	398872064	310907136
3.557	114.055	m114,0548T3,56	PEAK	38243944	196152160	18806402	16618712	6093026	13514689	11690574	7737393	23319450	16983952	15349696	18172836	283352928	308069568	319486784	326701600	395299264	401750976	341392544	390154624	314503808	195444656	341903072	341243552	336616352	311210624	350591520	260594880	381448736	292085120	257438160	386509184	373301568	442819488	449289696	418181696	422563616	304809216	308607072	350666400	370446944	380527936	433964640	444616672	387008160	296098304
4.412	117.057	m117,0572T4,41	PEAK	3262661	6966402	306962	456631	1144325	1534047	1363045	264257	2189842	543009	319634	446262	12347484	12639652	13700129	16420752	17849204	16900834	12678216	13603915	11057512	7784607	10621503	11889351	13936964	11460477	16366471	9911839	10745953	10569484	6558916	12487582	11980441	14706734	13824051	12156531	18267244	11168390	11597031	9139684	10752208	15150471	12507380	15866826	13195257	15387598
9.911	117.067	m117,0666T9,91	PEAK	531804	5169259	NA	NA	NA	358225	427431	NA	NA	NA	NA	314430	5836760	3901938	3945228	7049116	6185592	4926322	4678934	3645665	3686848	4491692	1502816	6823498	4044322	4512622	5647209	5790710	4483088	3283717	4892491	4499384	6711508	7743024	5339872	4865284	5614564	7004540	4407567	2733880	4755524	3973541	4323535	6540712	8659134	1473359
4.41	118.065	m118,0649T4,41	PEAK	35821200	74653128	9229914	5207718	23406218	6352036	8146688	4282482	7492600	10528203	6230844	7378344	90371080	93517512	94401728	131492208	103099408	120801344	95311992	114738520	89430392	59549360	93159176	106003280	95048208	93743112	111923488	87122936	112092848	91292648	75023528	87662912	82576224	89040464	97804416	73147504	117059760	88795856	77182752	84681816	85353112	87562344	107515536	111909360	89041008	101705440
4.378	118.073	m118,0728T4,38	PEAK	5998687	18143200	349248	315767	3037564	NA	1664043	313537	NA	NA	NA	221265	23809182	23751908	19879542	28918492	26823550	27626378	12319562	27029876	21488970	17689800	23361802	30029138	28828144	23124424	27242992	23477174	34737700	22000612	21029084	24499636	23124642	27874066	28847002	14977003	33762032	24947624	20867192	18847604	16063078	24832810	31705470	32225216	18628930	23541498
1.566	119.049	m119,0491T1,57	PEAK	42422348	70236760	13966227	4202462	22723368	8194300	6683404	4993580	6738930	9768179	5144946	8190317	92264192	92619944	106921888	99615040	107450328	123915408	97776024	96088152	78992968	83466256	81241120	92966360	87199640	119487376	84913416	77750008	76620976	75961120	85239880	79407304	84746576	114252248	97919992	96799168	89029712	62797260	66052380	83361800	81452248	126467760	94468472	102807848	111098232	105527720
9.912	119.071	m119,0712T9,91	PEAK	3245634	11341105	NA	NA	470506	366049	472836	388638	NA	420371	295281	389732	14940349	15108696	14059754	17296672	20261228	16049139	12061079	14521178	12477098	14151364	15617223	19003964	19621498	15383525	19365720	17746174	18657702	16001615	15585552	18022716	20219424	21371226	19138200	16293047	17395242	13498068	16673736	15693751	15301859	13972666	14232599	17133732	18889068	16499018
4.377	119.079	m119,0792T4,38	PEAK	2994646	12409056	1906480	522772	295208	689150	1170131	616689	892960	714648	562223	936327	23565354	21918964	12967300	28681548	22085484	21174514	10485434	22513078	13882627	17050316	17145658	23927426	25734588	17854888	19853754	15894094	34259148	21487972	14622839	17978576	14973599	20734584	24623152	15180156	23322174	19558066	21784984	20982992	18007948	19042570	22298976	25314076	18552092	16496166
10.612	119.086	m119,0856T10,61	PEAK	118614832	108956496	121823320	100075688	104117592	92431416	80797312	81960040	85546376	67925664	73555720	72435112	103196304	113970896	122273608	118631024	112884304	111358968	99977448	84554544	103140480	105766224	118538216	116473816	102698688	128974624	85584280	90601008	101092296	101611672	111209984	151923392	130018520	99555960	104332008	129123928	72869536	89445984	93061120	120257488	120220520	130872184	133779392	149195472	104555448	112027344
1.132	120.048	m120,0479T1,13	PEAK	263691776	608358656	158227040	64734932	92120968	56248416	6938786	49419224	101425888	109082632	21220590	13425886	480545920	659731136	523989568	835607488	805850112	460745728	808612352	1030147712	382120448	312405888	465288288	806539200	831542656	393032096	688961216	869700800	967249408	184422528	184479392	594951616	928304832	662090304	867515840	965357632	612954368	1007239104	1092219392	150141920	186729776	200012256	760688896	721405120	624294400	199926512
4.377	120.076	m120,0759T4,38	PEAK	3849404	13783571	NA	NA	1553923	NA	1540923	NA	NA	NA	NA	NA	25207604	17551344	17981628	26824190	30562628	27869350	12212304	20282920	17525980	14405165	24343738	25697360	24632920	22382348	24704464	22305522	30812952	22424304	21551740	27305416	22302446	21580342	26114904	16627437	24903030	21921776	19983236	17392474	19705558	22827990	29804990	25505682	22525770	20143658
9.913	120.078	m120,0776T9,91	PEAK	6191250	23311248	NA	NA	2564889	NA	1377898	NA	NA	386775	NA	NA	25411474	22801196	25298788	26897932	35868808	28986946	18373790	25771808	25521848	21220442	29988692	27022738	29546470	27651236	28675694	23590530	30392888	31085502	25200458	32888496	27750586	34878136	28995788	26018536	27307342	24832400	24518680	26158372	30282770	24209094	31781554	31259276	30678462	28813014
3.381	120.08	m120,0803T3,38	PEAK	362602944	761468096	39831332	NA	118186656	425873	3881208	NA	NA	NA	NA	NA	936108480	1043039296	1133629184	1124066176	1274733184	1263276928	1124285312	1317562112	949731200	818342912	1163779200	1059043008	1054681664	1042504000	1076168832	986744576	1342907520	1002001536	933316352	1229559552	1087154816	1262366464	1290546944	1246888704	1204132864	1029456576	1169127552	970603264	975141120	1176601216	1369104384	1432866176	1218189696	1071311232
4.379	121.084	m121,0837T4,38	PEAK	14466682	47962456	1094172	NA	6515768	NA	4636062	NA	NA	NA	NA	NA	81350248	70699344	54487012	87987440	89640120	75074200	38862740	75622400	57093216	58086240	71115808	78365232	77488968	67512288	75883680	68481352	94565864	72546096	63424876	75141344	62927828	72056112	75365720	53889620	76453728	75422112	59465512	68945576	56848456	65681480	92619672	91883040	59027264	74312344
4.378	122.09	m122,0901T4,38	PEAK	74334456	217974768	9700746	NA	31298254	NA	25710526	NA	NA	610927	NA	NA	296165760	273143360	232668768	348258016	330891552	316262080	165175472	313016576	247476064	211390656	289852000	323236864	308878784	274589920	318632160	287313088	396585920	293284192	248435536	294339904	241990000	283447744	299854784	206114112	337522624	299232864	276677216	271076192	242325984	297063584	356228256	359734400	257743584	282527520
1.566	123.044	m123,0437T1,57	PEAK	69195896	130861616	30709498	12737461	49544616	9846126	9508038	11678424	12555871	11409514	14920269	10969908	188740160	174226576	212314560	192329936	203428000	228754560	179205456	184681184	150598448	158540064	159506160	190824544	153049488	228427216	160366320	133036008	147306288	160717920	160392448	176942640	174214192	227664544	174773536	194528576	186392736	123539088	133314568	156982832	159243984	233171328	184537648	209440784	198432944	199582736
1.247	123.055	m123,0551T1,25	PEAK	8675028	8463120	1408062	NA	3137700	NA	NA	NA	368762	53927	363139	468064	20177530	19189056	21368488	11983815	7296979	43688168	28536096	15492776	13067305	16606640	26211038	12871286	9426540	40046572	25759736	21921026	6477234	12655021	22897978	22892832	21252302	35518592	21776412	20899956	33664540	21636638	12124867	20478434	18548932	46634976	24355108	9182669	23793698	42311148
2.034	123.059	m123,0589T2,03	PEAK	8666509	31999054	423429	NA	3048571	NA	2176435	NA	NA	NA	NA	NA	48008640	50308024	47231112	48861908	44923140	49029164	28596496	33810348	35028744	39066360	42407356	48773920	47220164	42661924	39032236	34038400	32881648	40377696	29164930	40793604	32861294	56168796	41886128	39731680	47260028	37961388	28489260	39952592	35387604	42344304	47609824	44673932	51916080	51843100
4.719	124.051	m124,0507T4,72	PEAK	435226	2327984	99841	NA	NA	NA	NA	NA	NA	NA	361827	361395	4164573	3377433	4412842	4836188	5719792	4924744	5528769	3657551	2774884	2249478	2886207	4415882	4500219	4493748	3775379	1953948	3944203	2594333	2295621	3532592	5317708	4904402	4000494	5896048	4595116	3900778	2160838	4937353	4830810	3741674	4802978	6147262	4213030	4722686
3.287	124.105	m124,1054T3,29	PEAK	87977648	209798944	10514796	NA	28683628	NA	22366152	418084	31085	NA	35973	139606	272989184	279233792	268237360	325825120	348608864	288063328	185847808	323896416	257434768	251846080	319199072	356743616	317615168	287968928	305047872	279176064	364721600	290755520	274960928	291273792	273477280	332089824	332879680	269431456	312897536	317576992	296960128	248962224	244587728	317268448	394404000	338881984	325457120	258922160
3.282	125.111	m125,1113T3,28	PEAK	555081920	1200865024	77267144	NA	193369536	NA	151681248	NA	NA	NA	NA	NA	1519536128	1459760384	1477590016	1756382976	1868757504	1536582400	1071625664	1843459968	1498948736	1391454720	1675014528	1924174976	1751786240	1512515200	1717371776	1494033152	2113491840	1620096640	1520112128	1619261824	1523438720	1758714368	1812116480	1532259712	1687172864	1687169536	1733358976	1415135872	1405873792	1693627136	2056189312	1857859840	1719992320	1431209600
4.744	126.091	m126,0908T4,74	PEAK	25805584	3375424	15375403	483178	6295284	NA	NA	679248	110993	NA	578922	331406	3144647	813140	546870	668526	561541	678977	491417	481453	448388	2450450	NA	NA	301301	42471868	906412	351494	358407	430611	NA	387527	294607	438477	367746	2808649	351273	NA	720634	392036	848194	130000048	341254496	313911360	122018816	86246656
5.495	126.091	m126,0914T5,5	PEAK	1036124	372079	2191351	353402	371337	NA	488051	482269	338695	NA	683852	443407	NA	508128	413467	400792	450483	NA	NA	792890	NA	370948	526073	NA	423899	1571478	438070	NA	398030	NA	NA	NA	NA	449726	321456	402128	473476	NA	406108	367755	529873	6002378	11711621	14695598	5835922	3211585
9.913	128.112	m128,1116T9,91	PEAK	14861520	36695088	4293020	7033326	11500433	8625351	8323430	6254543	8032012	7477680	5537801	9657737	44102836	46982376	41325324	47653008	56079148	42704300	39682888	47118724	44997696	44090036	51044804	56592644	51472284	46984824	48946520	42133748	56204204	47264832	48990488	45483808	48710516	58375140	47118896	49634524	47095656	45951284	51477868	50626840	57710752	48590060	51034356	48741220	61800840	49013444
2.037	130.05	m130,0495T2,04	PEAK	51991436	148144416	35936392	470871	26567418	562729	5177064	917305	2297982	1920885	1844250	8660199	212777072	223842544	246493888	225572112	258824256	275011232	239654112	195756704	182441152	172438176	246168080	214996464	213128224	241343072	224582624	170407936	182713600	195449152	198842336	212814944	186963232	260922496	211819360	237590800	253163472	177380896	169462528	206691168	208009456	238678640	272539520	242531840	222137568	236978816
5.598	130.05	m130,0498T5,6	PEAK	416160	7411711	NA	NA	NA	NA	NA	NA	496918	NA	NA	578102	6990756	8684872	9364882	9741710	11048631	9539908	9157013	8618403	11430630	4342661	9013381	9890608	11242247	11109561	11422267	6474192	11024273	9706733	11709917	7573390	5850594	4756747	7415687	6269222	7079589	5962250	6015674	7185964	7267970	6917170	7247932	7644386	6194366	6432224
4.416	130.065	m130,0646T4,42	PEAK	10582787	19377214	2762205	NA	6234476	NA	NA	NA	NA	NA	NA	NA	22332496	21678528	23310874	24893914	22647250	24834042	21046668	20333356	21049766	14663774	22854830	20351644	21934648	20779616	19852486	17982184	15829680	17906756	13013601	18075332	20396502	22633754	20436020	18597806	24272152	16547687	12281675	19865690	18742440	20829426	21408626	21841072	18266730	25254670
7.127	130.065	m130,0651T7,13	PEAK	5350594	15529498	NA	NA	NA	NA	NA	NA	NA	NA	NA	NA	17153780	20821114	21052290	25118628	25490212	22274928	21772602	23016900	15588819	12547244	19786202	21089012	19973446	16399715	20527448	16738257	20096960	17489280	17844160	21671922	16873128	21551152	26975294	26898868	20118396	17744594	15416582	19867644	17263384	19583900	26072380	25423072	24264088	13566370
3.378	131.049	m131,0489T3,38	PEAK	6557301	17073550	1065588	405087	2082360	512927	374969	NA	904508	368846	324424	473361	23363666	25638188	29025734	25961312	33403920	32102392	30756538	28049006	18916658	18981368	29612840	26019786	22809986	28470084	25516850	24449668	31708256	23125608	23846024	29038094	27392246	31431736	30014776	25399764	29430090	23132364	27407098	20086244	20216172	26993060	35497772	33893680	29701456	27618474
3.536	131.081	m131,0813T3,54	PEAK	77527984	219224992	10133111	4354151	28883650	2506723	3280306	4314004	5687156	3692953	4152130	6301134	265111616	281396672	310942048	297174976	356815008	348333280	316949792	345688416	278259200	219146096	315698048	318529600	305998080	294613344	313781184	262861136	331607904	282052576	251126512	333743072	322794144	369633536	365478720	360633056	366621088	297588896	289160256	312754912	321837792	322399776	372233600	379181632	346143072	285607136
7.816	132.044	m132,0441T7,82	PEAK	3678432	15852548	NA	NA	NA	NA	NA	NA	NA	NA	NA	NA	15330838	12760103	17465938	17977432	21172004	18891822	12269730	12497603	11918129	11264838	20044434	18149080	21507440	12461105	16465003	13376067	17033662	18822980	11514179	13055296	10630011	11794663	12624838	13463885	10114998	7801819	5815812	9337617	8683969	17461324	10449532	9768302	12139420	9314254
3.573	132.065	m132,065T3,57	PEAK	127338784	851988096	596890	942347	10377440	69467	479261	1238226	1572852	396551	1954179	2358936	1235253248	1342813824	1406555648	1459216000	1780702976	1738888704	1497549056	1756011776	1324684928	836034240	1467158272	1502184064	1445114112	1380712960	1551106176	1159110656	1699577344	1246482048	1129459200	1678284544	1627252992	1881335936	1966603392	1844789376	1818502144	1363101824	1410017280	1532650880	1589093248	1680815232	1913738880	1940084864	1675256960	1275257472
3.57	132.065	m132,0653T3,57	PEAK	126422264	848835904	497422	942347	9679023	NA	479261	1238226	1133219	NA	2065257	1008382	1231479552	1336823808	1401284736	1451792000	1772369536	1733018240	1493893504	1743272448	1318039296	831894784	1464121216	1496587776	1438874368	1374667776	1544235008	1152027904	1682476928	1239951104	1125863168	1669076480	1619733632	1873633664	1959694336	1839321216	1812664704	1356796416	1397618944	1524971008	1578785024	1671984384	1907067520	1933435136	1668578688	1268346496
1.526	132.101	m132,101T1,53	PEAK	968185344	2316461312	154997440	NA	407780992	419436	17349822	589523	NA	NA	1201362	2656375	2998976512	3012415488	3292241152	3386987008	3922110464	3648815104	3208256768	3678541568	3030784512	2571718656	2754789120	3246565120	2865972224	3395587584	3038909184	2577216768	3038027776	2615651840	2581414912	2893024512	2783354368	3217748224	3090929152	3220428544	2992448768	2367854592	2506016256	2660762368	2556317184	3526563584	3632075520	3876225536	3349926144	3011209728
9.912	133.101	m133,1011T9,91	PEAK	5812622	20516740	NA	831700	3314256	322210	5510655	NA	NA	NA	NA	NA	23754424	23671920	19023038	25445724	21941646	24849812	13461840	23860094	27325924	16941176	20194302	24108848	24425854	23377696	23676630	23090906	28690472	28840616	23080982	23716850	29304978	32567186	26974934	23015694	23550362	22555912	19020246	24817790	23951762	23911648	30872326	29224946	28533062	23790162
1.42	133.966	m133,9657T1,42	PEAK	5356740	7451533	NA	NA	1307976	NA	NA	NA	NA	NA	NA	NA	13811062	14734100	12999291	10034866	11453526	19559690	10771411	7794805	6123810	10646442	8707829	8711459	12844705	19941590	9874832	6660587	2033899	6732724	5535640	7807394	8355430	15147734	9895385	13027926	11649761	8318238	7704997	9187834	3602088	17073498	14545169	13608208	14518632	16681187
1.29	134.045	m134,0445T1,29	PEAK	96056488	142431680	9073393	782572	28331068	474724	557015	NA	1191988	689806	800863	NA	253808224	306719936	313477216	261110368	252117632	443126240	259746144	236515280	246242432	257163824	274720224	190779232	147479968	329920608	193765152	163197136	178073424	164622816	135736208	200190656	165547584	225156688	149055664	237184288	220872192	123756744	131151128	173353008	115196544	447555936	270579872	209256048	239797008	364120352
4.378	134.09	m134,0899T4,38	PEAK	13053918	28845306	2013336	360444	6901114	459504	7190316	393706	476484	588589	790769	321772	45170484	36272832	26468248	43323056	43851744	46552660	22461882	42960980	36940780	28388702	38677548	44852232	44013572	37024884	40383112	41418252	54321600	38144876	34572264	42022936	40084428	41252676	39631380	30351364	48156596	41355328	38001552	39856296	37050828	40780252	47762696	45330812	33592012	33300682
4.672	135.101	m135,1012T4,67	PEAK	24157036	26986274	14404770	29762074	26537486	32178814	20450976	12652273	980244	1190911	11631582	8992270	24809122	27299744	56846692	46831084	43520784	62347796	35599848	39297952	42369644	27796036	45892284	45459888	42778196	27257204	44383944	37517840	25001366	65393276	50543844	28840132	56782388	32121570	37224552	40508100	49446512	49829012	35307776	32803336	50517816	19486846	15060962	24654926	34851988	41547204
1.13	136.051	m136,0506T1,13	PEAK	331684896	904277952	49307132	2030028	149313664	2964523	122474960	439181	2596881	12719022	5343976	99800256	1130029312	1138907392	930357696	1112884480	1254007680	1327853312	771833216	1026815616	1285829504	825434624	927820992	1197034368	1186214528	1383574272	1006557120	777806912	1303441664	1156364672	1251666176	1112149632	1148681216	1367891840	1182498176	1131274752	1063034176	897468928	1206033408	911433472	1148078592	1331238784	1383807744	1041792960	1056980864	1248714368
1.566	136.075	m136,0753T1,57	PEAK	97095200	223015520	15481877	1409350	40328228	1151666	4054328	659852	NA	803965	629482	1583090	317779936	300046400	352913760	330969120	371511392	388069088	328945440	321111584	274829216	254741280	269454912	336393536	252368640	368009312	283361952	228201680	265084912	252321712	259017312	289181056	274219712	368897216	308737920	316037472	298340000	209772592	229420656	256711344	263836240	376043584	298671680	368748160	337299904	328040000
4.378	136.105	m136,1054T4,38	PEAK	27993756	85540072	2846909	NA	11763964	NA	10248307	NA	NA	NA	NA	NA	130027448	110767840	88361024	137096848	142007680	131838680	63789116	124540328	94354000	82252096	113080312	133200304	122007624	102986096	127973544	111882096	145410816	104568616	97091808	115813512	105177624	107422608	119626968	82685416	131985776	116445408	102222320	109306712	95857144	121391624	147560960	144666112	101787736	107104648
1.518	137.046	m137,0457T1,52	PEAK	40456024	100665224	7131083	NA	22456742	NA	NA	NA	NA	NA	NA	NA	156482000	129038840	169912528	151243712	171020720	191041584	145311344	151393920	118017240	138454160	143924816	137144432	120803952	220851840	135626944	114309280	114843392	96737408	127789696	228462720	221384304	283264800	246293616	245899648	250022736	176322496	156029808	209235568	203691328	196936704	154011696	179773648	183440656	202381920
1.13	138.046	m138,046T1,13	PEAK	12088519	34265068	NA	NA	3714353	376274	2873522	NA	NA	NA	NA	NA	37964640	49049140	38295248	41908428	51939708	66258464	33656188	38545640	38341228	33136384	44602080	44842712	45025844	66804504	50908620	26055484	48952888	46846772	45535056	38530588	37537876	55977736	40636708	47954840	45558664	33167314	55801244	40107744	36596192	57321788	60710316	36201704	38248240	64525144
6.809	138.055	m138,0549T6,81	PEAK	2988953	728189	NA	396034	NA	NA	NA	NA	352084	510490	NA	NA	380914	336392	NA	452179	NA	369339	NA	NA	NA	3152784	6332454	7586087	5462968	3554290	6726591	6391800	6593819	4812140	6408310	925782	413583	NA	325602	914110	418274	584286	388114	NA	NA	25839436	NA	834498	NA	699769
1.182	138.058	m138,0582T1,18	PEAK	176440032	263897760	62177916	19664140	24975348	15471451	6926553	13907724	13451597	15782912	29103420	24820578	216332672	201025472	159553536	257866224	264233856	104393200	188548992	247761440	312317856	140471344	156805680	285717600	251121488	74549288	252939712	226748240	239328320	252321184	251028288	293664704	275859328	214511312	264708928	263510048	212360848	230006752	229408144	240693808	280945632	96538672	289854464	273266688	208917408	51049928
5.241	138.066	m138,066T5,24	PEAK	2077624	5242520	549670	607185	843515	740744	758829	NA	877823	NA	508033	475873	6561516	6191322	8577578	6996508	8163485	8091456	11580158	7036368	6356067	3714929	6118208	8513472	8988261	6625017	7060036	4987298	8796596	7465225	3852478	8941706	7050222	9572408	8989436	8365857	7711324	7413269	4467244	7624294	7714322	9003125	10724361	9095084	8379602	5741357
16.53	139.074	m139,0735T16,53	PEAK	788248192	429862944	573052672	562060032	709828288	406209472	562225408	560642176	71565472	642276416	470624544	621040768	851127552	522981024	497779232	547324800	394666496	560880256	588431104	536398272	803339712	586123520	525527264	470065440	556973248	702599104	495254880	576818816	655745984	618823296	604289536	618564800	656363456	619575168	572357824	383327520	615669696	657823808	619557504	593692544	756657216	548302592	408770880	618828416	648232320	558817536
1.471	142.024	m142,0245T1,47	PEAK	24104994	80369560	3902632	NA	11485061	NA	NA	NA	NA	NA	NA	NA	117998032	113520056	135600960	88641456	98614336	161079296	122152528	104994584	87425656	109660248	131986608	91463168	85336168	143066896	107252048	103301592	86611416	90828920	91206232	94223656	93095392	132782744	101882440	112025336	126054696	88590352	70710824	112865624	83408208	135350096	112029104	136130256	120272952	141218928
4.411	142.065	m142,0647T4,41	PEAK	1583428	4644562	NA	NA	578341	NA	NA	NA	NA	NA	NA	NA	7832280	8278594	9092443	10229984	12486923	13147645	8546968	7432032	8354818	6955772	9401342	8000126	8762791	8050930	9801547	7360369	5022912	7235844	3131607	6618746	6593875	5486222	9519892	8842512	9573741	9268891	5538046	4932340	6114371	8537892	8936237	8216764	6849837	8883499
3.567	143.081	m143,0813T3,57	PEAK	17732960	86245728	NA	NA	2170202	NA	201210	NA	NA	NA	NA	571559	110407776	116854848	119766056	124729200	150681024	151293760	131238064	107350136	109883688	76396152	121923864	126500352	122905032	119173728	126662352	102490480	109605848	106518312	91064616	127788600	140021056	155360880	157191600	144998912	141566048	113997472	92497584	126784608	128639824	126385952	152462304	154515232	145408464	114196480
4.409	144.08	m144,0804T4,41	PEAK	14983859	55020756	1077040	NA	5913244	NA	NA	NA	NA	NA	NA	NA	77230360	74166560	74128640	94357000	93463296	104963792	72834064	81861808	66015856	46819472	73389384	78617968	78877360	77348432	82435304	72300496	76932744	60606804	46954884	71569112	70475520	69538528	82600744	56473744	93662104	71914512	59625264	67931168	64219892	67247280	85649864	87004880	65146500	77232648
4.41	146.06	m146,0596T4,41	PEAK	28781280	76881352	2723824	NA	9754024	NA	NA	NA	NA	NA	NA	NA	117218032	110311616	111090264	135049792	125389040	153731696	110960280	122697064	98870928	71560456	111098432	118301296	115440352	111340984	133561728	106781216	113369136	89555784	72917872	103122856	100465976	105747144	121263600	91375384	125896112	109575000	86250040	104432944	101157632	101809752	121166296	130607976	105884912	118526456
5.66	146.06	m146,0596T5,66	PEAK	NA	608290	NA	NA	NA	NA	NA	NA	NA	NA	NA	NA	1328712	3753396	5313911	6183326	5353506	3743710	6358626	5174531	6030840	2137258	2293935	2631272	1311506	2927702	2545648	1243986	2091017	2013624	1834253	960476	1283070	971862	401414	1585712	NA	NA	NA	836840	1109809	1606644	3808347	2851627	4903617	2672262
2.035	146.075	m146,0747T2,04	PEAK	NA	622443	NA	57269	NA	NA	NA	NA	NA	145255	NA	NA	2588312	2103516	3583269	3360859	1920209	3175117	432787	1126346	612836	2272401	4183534	2790801	2568006	2762627	2519120	1755269	NA	1716692	1487662	2525962	566527	3506160	1631925	2292422	1684382	2004941	1142281	1839740	1437994	3500632	2241857	3745174	3334461	3398928
4.674	147.037	m147,037T4,67	PEAK	3407056	4444590	2333426	4900816	2273046	4069146	45701968	27593342	32309122	28714902	17835164	20502564	6493662	4640054	4033361	4459486	4137207	37852256	35908928	50405152	22833020	3214074	3740564	3058427	3782876	2865292	37050984	27958484	37017120	26509316	23015764	5016362	4125518	4029403	3038486	3954518	31412916	32139040	28778046	22157150	20449696	4960153	3208046	3674365	4820518	3127453
1.566	147.044	m147,0436T1,57	PEAK	21679318	39882340	3409726	2657986	14828856	3449050	2859402	2771340	3372856	2848035	4638524	1385379	70877792	65911592	82261320	66086892	72485600	79990312	66664220	65087264	52333172	56839784	55837556	69042736	51229076	83640792	60899128	53161320	53739372	43252812	53551136	53402172	61291796	76472088	55041192	61824696	60185224	40263628	47423988	52841108	55575608	81868656	60484516	70209504	71211376	72629728
4.378	147.099	m147,0992T4,38	PEAK	17563386	54924452	873043	293771	4855323	353016	5603577	NA	330893	NA	277366	NA	81803376	71407016	57926372	89854960	95104112	84748848	38997260	79065584	62678604	49558852	70161424	86635960	86004376	74827336	87625072	77016464	99749120	67892624	64598220	80173616	65431940	72065808	83554968	53239160	96601936	80954080	68991808	72063088	58717864	74998544	102909624	94303216	65827520	73951688
9.913	147.114	m147,1139T9,91	PEAK	2720128	14771388	NA	NA	1211335	NA	1497829	NA	391558	NA	NA	NA	20392306	19686626	16204492	18450434	23716172	21145402	12280325	20098954	13040151	14583277	20211032	18397722	21872184	22774424	25959804	18904452	21693120	21984690	18512724	19318716	21382734	22319160	22167418	19340918	19278126	17728774	19135990	20680138	19249372	17072376	20854528	22481730	21436210	21664924
1.136	148.007	m148,0074T1,14	PEAK	98032832	115494368	25974414	2861380	1549417	1260238	NA	NA	8480610	11435743	4392072	1705715	83299296	67836568	61073736	95654288	104600912	33544242	64961552	207766240	16765789	59415432	43620860	74017512	88101256	23468116	78346456	83666664	276269664	9944140	16748578	73207168	89088592	81823944	102220616	131110720	83834664	90402432	337420992	12555232	6092720	51010828	94791176	85415256	76094168	6052844
4.674	148.038	m148,0378T4,67	PEAK	10029215	6733622	7168820	7913568	5684065	6703264	63132840	48184024	41747428	36834716	27070822	26967932	7190875	5010730	8482596	7839914	5596632	55321108	50822288	42009532	32996836	7378978	6415928	6220160	5755679	4472913	58595952	36535136	46189624	41165292	29755614	5567522	7454150	5867632	3510069	6362852	47203860	42283084	29928818	30731306	21614982	7014455	7518766	5646322	5100920	5760288
1.329	148.042	m148,0425T1,33	PEAK	NA	NA	856223	1530900	1592121	1246392	430923	3251491	2659147	659887	3498050	1591189	7403074	9787422	6360946	6670730	2005900	23869344	15410973	10593122	8938357	2411354	14500721	5082454	2295879	13293889	10179485	10057050	3208060	2479248	5501432	11638603	11500408	7259213	6859232	2430583	13382573	8283266	6441682	5491384	1528353	17894266	10562584	8965817	5530884	18813040
5.028	148.106	m148,1055T5,03	PEAK	6943058	11897607	521442	NA	634466	NA	1785449	NA	NA	NA	NA	NA	19127162	12408854	13939182	17720696	19501924	17008636	8278296	15202878	12882377	14386220	18225572	15875531	16648216	16446549	18218502	14066099	20298322	13846665	12592893	19822540	15841861	15129408	16426446	16376006	19622340	15866690	12348322	14333961	13419161	14984254	18922224	16760252	17861960	16178757
4.377	148.106	m148,1056T4,38	PEAK	63384508	203711184	8177218	NA	27910756	NA	21865048	NA	NA	563702	NA	NA	280637152	247033120	193757952	310675616	315296640	297387904	146158400	290305536	239246016	194969936	262773408	293240128	287268000	258734320	283459488	268504960	373964576	262202064	232728128	287288672	238739024	259895184	271041536	195859632	311962112	267886656	258504960	267461856	222981280	277595008	346974528	317233504	229018000	257095024
11.063	149.059	m149,0595T11,06	PEAK	29967186	33385772	36027840	31208232	34220788	34725336	40421568	28252734	29453140	29512440	29949874	32186868	35012464	38160856	34728044	34622104	33487228	37104768	42132808	37013348	31188684	28620836	38117596	41269192	33914852	29797606	38620448	28372940	40568004	40726172	34427392	29663174	34929340	30346974	35917084	32497864	34602596	28156900	30488438	37505836	37232592	38432268	32732568	45758308	37176104	40585340
4.379	149.078	m149,0785T4,38	PEAK	27506022	88800744	2144562	NA	10058110	NA	10804583	653130	NA	309215	NA	409311	127256504	104668024	85666208	140950064	141263344	121427648	61358260	122554680	98670424	78946176	113446624	121141344	124054792	106850064	127527056	109718256	151301408	105997152	96980928	114245776	93979432	119118960	116907144	77930872	134626800	119349216	108590016	111930336	94890592	123013248	148161456	140990960	99796056	110022392
1.141	150.058	m150,0581T1,14	PEAK	45640180	139563664	943650	5325404	31462896	2430006	1845442	4429928	1700829	4110005	6468490	1000518	189797568	234749072	208375104	205405584	262922784	345724384	225861936	201174176	230035872	131790136	173754192	191610944	148766128	285799168	167699424	112374592	177202304	156785968	163065504	202311296	224702464	250814448	200506512	232322768	185682912	151489856	170152784	176730208	158342240	285256928	264163232	234197040	243361696	292658400
4.378	150.085	m150,0847T4,38	PEAK	110302832	346499488	12364054	NA	46810964	NA	42091032	NA	NA	2295648	NA	NA	507266656	421706272	330168160	524765760	550895360	497745312	232573392	507481216	380396416	321229120	454453536	485461792	494403488	434179584	489317696	437625152	608866944	434938848	383619360	449872096	400285792	445244864	463180704	320755648	529103168	454603616	430321344	431208224	371343136	460938304	552036800	544178688	396698368	432943552
4.108	151.061	m151,0612T4,11	PEAK	NA	1397377	NA	NA	NA	NA	NA	NA	NA	NA	358623	NA	2600113	2100249	2057240	3543713	4240720	2330110	1789404	1675772	2168625	1933648	2355914	3057709	2646058	3806685	3348824	2328025	3381883	2880985	2768358	3082164	1902023	2643425	1837215	2557208	3379671	2484116	428336	2328112	2194786	2608258	3236046	2847529	3202862	2860767
1.42	151.976	m151,9764T1,42	PEAK	17240498	34293832	1340291	NA	6092614	NA	NA	NA	NA	NA	NA	NA	39921896	43634408	48302952	39756156	46103048	68251864	35996632	21005652	22817686	43217752	34909840	28371374	29628896	54504480	28607110	20962076	16654381	25183276	15566654	29939216	32472830	46746052	37280628	42288536	40113276	26566184	25266526	32117120	23029004	54183072	40358920	40734576	38817068	61170232
2.203	153.041	m153,0405T2,2	PEAK	NA	9808957	NA	NA	NA	NA	NA	NA	NA	NA	NA	NA	13201427	20831276	22437204	22098460	27975734	23332822	18641194	13604110	16958032	8460566	12023913	16415340	14546562	3054152	12817386	10451697	7240180	8121050	9430044	NA	NA	NA	NA	NA	NA	NA	NA	NA	NA	NA	NA	NA	NA	NA
3.181	153.066	m153,0657T3,18	PEAK	13269481	50244016	1221426	NA	5193346	NA	NA	NA	NA	NA	NA	NA	54262984	61720176	79286760	63702260	80793808	68734528	75275152	59211224	61034820	53871196	114322776	121910672	110089096	100673736	105797200	78380800	106480984	101857928	89254752	70333152	57387572	70863160	60483896	55993292	52512708	43811420	41771448	50683908	54424304	57460036	77574472	69870784	73320904	74117560
3.282	154.091	m154,0908T3,28	PEAK	6390776	17027986	512673	451361	1645656	412927	468261	490027	NA	424052	436570	378574	22484856	22765286	22787688	30916960	29868934	26417868	13703640	26553520	20567402	21293882	26671392	33021164	27517836	25000762	27878888	23722008	30037518	22665954	21533686	20863476	20840960	29040536	32450986	22794002	25604604	28369562	19374310	18918968	19597644	26895992	33030236	29839574	25831196	21782566
1.13	155.073	m155,0725T1,13	PEAK	65282312	184542432	4241776	20517588	32006424	26327398	32501690	18289862	3684798	2607654	14949346	13794725	231001904	271417056	212247536	259742448	287478080	330422368	152048272	224801072	230044304	188067328	223430896	264186624	230424832	351932128	197499360	172625632	286310272	210074512	249678656	229750368	256487600	319082208	241403104	232516736	231107248	175435392	235757040	202086064	210164320	314121952	304892704	234451216	239155200	303972480
5.578	156.102	m156,1017T5,58	PEAK	NA	995280	335712	NA	NA	NA	NA	NA	NA	NA	NA	367254	1878904	3205042	1912337	3221969	3195476	3438648	3645264	1671105	2898092	574089	1094089	1737693	962572	1481375	1428054	508399	691856	NA	474861	NA	376075	427898	NA	396415	498767	NA	NA	NA	386175	843636	3732717	3937977	1525264	2596073
8.433	158.153	m158,1535T8,43	PEAK	25502428	24399942	27564550	31122298	30863782	36344728	23993850	28392222	2025082	34386184	22877748	35263448	30369054	26828438	36500964	41538580	32387572	30733914	25905850	35010040	29922910	26072676	28050990	30645240	35258808	35500620	25769302	23447366	29520948	34072576	41822828	29660070	32639290	38193496	33655896	31302842	31189624	31192898	37285804	34266552	34744456	20902068	24272726	31614566	32949340	36751712
1.147	159.031	m159,0308T1,15	PEAK	441858624	1887327232	91903480	11177903	11538017	5798004	NA	1936342	8640676	10023537	12444260	6835372	848243072	856531712	501941344	2454082816	2813851904	254616224	983345920	2213474304	3201442816	327048832	463100064	2444402176	2500874752	124495168	2091168512	1770280064	2727955456	2478034432	1461346048	2718146560	1806909952	979234880	1857278464	1963429632	1214669184	2049051264	1908438784	1957831296	2233536768	148797344	2117461760	2001890816	1009508992	36429020
3.562	159.076	m159,0761T3,56	PEAK	31407314	116486216	821618	NA	7889823	NA	NA	NA	NA	NA	NA	NA	162975488	170595120	181906768	186455136	216646352	220772224	192322480	204346624	165494944	117868080	196100480	194100048	178218688	181360608	196914208	151847408	192114288	162865536	147183488	201373280	205319664	231578704	242632672	225735072	224321200	167131792	162868528	181324960	192953728	199973264	245684288	236209744	208268992	163768304
4.41	159.091	m159,0914T4,41	PEAK	10762592	31657346	679146	NA	3759898	NA	401406	NA	NA	NA	NA	NA	44131060	45328960	46454468	54073456	47564692	59474892	42643436	46223012	41112152	28211116	43855048	44385352	52041608	35839008	49883324	39405208	42686024	32931060	27246436	45264372	39049656	38832996	49873388	37800048	55485476	42915308	31248378	40146892	36406820	41957724	45474256	50059364	40139096	45530676
3.574	160.06	m160,0596T3,57	PEAK	255600304	1748811776	561261	NA	20451538	NA	339767	NA	NA	NA	NA	NA	2599172864	2795118080	2871138304	3021664000	3646048256	3573978368	3086639360	3560565760	2772701440	1722754560	3078780672	3108663808	3034045696	2868705792	3178174208	2425072384	3500142592	2593865216	2320393728	3453588992	3420408320	3948964096	4064038912	3791200256	3792317696	2773511168	2900354560	3173793024	3334499072	3515759360	4058169600	4055687424	3495036672	2608395264
3.841	160.133	m160,1328T3,84	PEAK	447168	31054320	NA	NA	NA	NA	NA	NA	NA	NA	NA	NA	74273976	NA	NA	NA	NA	NA	NA	NA	NA	35096864	NA	NA	NA	NA	NA	NA	NA	NA	NA	21513332	25557310	18287188	21634358	25184344	21018918	21658672	21942416	17752840	17052922	933680	NA	NA	NA	NA
4.954	161.064	m161,0643T4,95	PEAK	8767097	9781763	9109561	6059848	5135626	6740838	36411120	29580082	29605162	30186272	20197568	16691616	8864386	8706586	7560848	6575010	7180775	35646256	39333496	37234016	22406246	7344080	6833289	7321652	5751254	8837051	37215076	31428668	53005200	40679544	26528764	9291183	7494897	8248258	9676753	8146422	42564120	23047542	30288176	33755632	23132760	10536390	7170328	7786268	5088282	5567230
9.914	161.129	m161,1288T9,91	PEAK	536482	2605618	NA	NA	423439	NA	NA	NA	NA	366000	313733	NA	4922345	1854678	3326860	4785269	7581186	3883637	3884644	5569614	2550416	4913514	5772296	7204165	4043768	7594965	9884442	5198554	8663411	6933297	5808213	8286424	5233216	5466984	8423273	6007911	7594258	6017235	2550700	5037684	4584694	4715652	6530136	6924320	10611985	2287493
4.379	162.111	m162,1105T4,38	PEAK	3896233	16388733	NA	NA	485911	NA	1101767	NA	NA	NA	NA	NA	19651400	13900357	17657658	24492118	18246136	22438572	8939591	15283071	17053740	9918387	21241722	18644522	20946418	18427716	17881460	19942064	21858858	12418112	18455084	16341739	13805658	15709394	23140384	8903316	23698012	18888312	13027699	17550438	15801657	20156438	28607212	24532086	10969799	18967308
8.9	163.111	m163,1114T8,9	PEAK	119997824	94125432	86183432	59942940	92277376	71670848	18791836	9614620	8752871	15004875	9309270	14306469	91114728	69408968	74221176	87972208	82212520	12589734	16173860	17527848	18336624	114033128	78187296	76012312	109287024	100489840	13599580	11243180	18036982	12201857	17233724	102145952	75670208	78426296	111634272	130903672	14454474	13569894	19195100	14680961	13517876	105996856	113312544	112578720	71848728	95789952
4.378	163.116	m163,1161T4,38	PEAK	33645764	101992224	3081560	459524	14069692	NA	10210057	349851	353009	496943	294385	275460	145152144	121150768	101880632	149656016	159779984	147761232	67972032	143376176	110898928	95225112	125116992	140000784	148077376	126551304	145777344	121801400	177518640	122377424	110156896	128815464	116129928	136734448	140116336	98397832	156928144	134928128	123501408	126092448	103791664	134012304	167676192	160764480	114239304	127497440
9.911	163.141	m163,1412T9,91	PEAK	44825	3274678	147809	26100	NA	40798	37283	NA	62020	NA	99503	55692	4537778	2505392	4127764	2646184	3883671	3420974	718039	1915308	1955841	3090980	5214306	4857974	6128618	5450998	6079646	4362583	6897328	5135782	1409746	4148923	3962512	5819289	4623929	3983846	1386111	4531300	2854485	3611140	4684499	1867140	4699456	4994866	5832318	2143582
4.378	164.123	m164,1229T4,38	PEAK	37041308	112764048	2407525	NA	14424836	NA	12708517	NA	NA	NA	NA	NA	149373760	141104112	106989328	166776928	174235008	167850288	74135328	157348256	119068464	106243896	148919296	169852208	170966048	133722040	152366640	138519680	195547840	135240592	126028000	153945344	131138328	145874912	158116640	105123976	175392864	142234368	135576304	135342432	123879664	148116464	184784384	170046768	123497336	144168704
1.566	165.054	m165,0543T1,57	PEAK	68551408	165177696	13384145	1388264	34054616	1954329	1211113	1598032	1198126	1211349	2010250	1768627	233316512	231177216	279002912	239665584	283963296	294231232	251137856	235659888	205759008	204513808	201023584	243757504	191054784	293649440	210044128	177165968	189513936	191911264	198361216	217911392	196573072	282903776	231598224	244327920	232988704	162305392	167909232	207034304	209376864	293362752	223442992	281685472	251032528	246902176
10.362	165.07	m165,07T10,36	PEAK	NA	NA	NA	NA	NA	NA	NA	NA	NA	NA	NA	NA	589630	NA	429211	407337	1050974	NA	NA	529345	NA	NA	NA	974262	576153	5794078	855352	NA	881385	1470866	510743	NA	NA	NA	NA	1258800	NA	NA	NA	433379	NA	2217812	6940469	7804578	4954619	9160981
6.197	165.102	m165,1017T6,2	PEAK	NA	1992351	NA	NA	NA	NA	NA	NA	NA	NA	NA	NA	4801904	NA	NA	NA	NA	NA	NA	472175	352046	4084776	710790	693858	1158806	2064903	NA	869123	NA	NA	439292	21227492	19246400	18182786	19440544	18605454	16478539	16042342	14245333	11682468	19614510	620790	5373251	4310602	1182990	1209912
7.14	165.102	m165,1019T7,14	PEAK	NA	2225796	NA	NA	NA	NA	NA	NA	NA	NA	NA	NA	7071400	966946	551054	NA	1839886	NA	1503782	NA	1111447	1778378	1323189	1973412	888556	3331303	NA	1781157	755798	537193	291707	22564474	12666281	20091104	29570368	23919950	10276717	7024908	6787808	10088902	9566154	1772409	6283494	4492632	2711066	2441952
4.378	165.107	m165,1069T4,38	PEAK	5382708	18477862	193099	347480	2983488	50175	3727672	218158	328727	180802	118614	341855	26682848	21145948	15404766	29243076	24821120	25898842	12267422	23799176	20217774	15087765	23995836	22487112	24898752	22711394	23963782	22778762	29126852	25900040	22798532	25206730	20572426	21056194	24746874	16748617	24342858	21683808	15408492	22338088	21403554	17689708	28875974	27093772	20167654	20051596
1.137	165.501	m165,5007T1,14	PEAK	227352992	201672032	31009594	552448	2564204	NA	NA	NA	2101633	2431952	1850945	NA	112817824	105808952	88267760	191850720	233431600	45836992	147298544	481358816	173811136	86450944	65106264	197778064	254798944	27094324	161127856	160040608	755520512	63812664	158962960	181759360	192461552	128233344	199807328	209858208	141338224	179354512	948615360	84732792	122541720	91236336	161905968	134023728	95648824	8569393
3.382	166.085	m166,0852T3,38	PEAK	603821120	1278711296	69856776	NA	202972864	NA	11106166	NA	NA	NA	NA	516822	1568500864	1740167552	1953729920	1856748800	2134507776	2108670592	1843829120	2188825088	1634004352	1372622080	1953057408	1769435136	1766878464	1690373632	1731625728	1651223680	2220034816	1714602880	1583695104	2033829120	1833815040	2116741632	2184934912	2101043200	1981033856	1708644608	1915676288	1606930944	1629251200	1992913024	2322877440	2408591872	2040563840	1787238656
4.052	167.056	m167,056T4,05	PEAK	1422912	2975347	790992	429109	474475	395380	516551	359828	1052791	NA	NA	471204	5401570	5973389	4411641	6385294	4999691	6457977	4600233	5236572	3145001	3613353	5744705	4854710	5150587	5881826	6601672	5641456	7300874	5574488	4776502	7440412	7588522	8010142	9564842	7795848	8528080	8880083	7169946	7804646	8749731	6490804	4869602	5377262	6457802	6702653
10.824	167.07	m167,0702T10,82	PEAK	43313860	34388920	36425008	21069548	29570602	21575672	12092398	10311588	11941689	10628613	12058783	13686492	30970894	31124864	28226234	25826870	27459830	14777731	10930647	13577876	8338613	36266004	38256664	22558936	31358874	38903668	11380113	14637500	14182269	8285677	11690782	34661900	29388000	35726228	27792374	33761668	11152877	10165331	10151633	13529647	8872644	33952488	39517968	30394930	29493988	36803052
9.819	167.085	m167,0852T9,82	PEAK	NA	1766448	NA	NA	NA	372974	NA	NA	NA	NA	NA	NA	NA	NA	NA	NA	NA	NA	NA	NA	NA	362042	NA	414101	791885	NA	NA	307996	NA	NA	810139	7769290	10135020	12022561	8675511	10064283	12028086	7933258	5633350	8852211	8165690	NA	NA	NA	NA	NA
1.473	169.035	m169,0351T1,47	PEAK	49973408	245484848	13519619	NA	26591248	NA	423263	353697	NA	NA	NA	376983	372666752	365861600	344330304	288307328	335352640	588519616	412031584	401612192	380358784	314280640	391629312	297478720	264699744	413464288	396646048	346526304	374575264	357540320	373069344	314445440	281670688	372074816	342727200	320146080	470584160	325932352	270629824	419269728	328225408	378408000	392311168	459265984	379735328	435375968
4.954	169.05	m169,05T4,95	PEAK	4902206	4456161	4308549	3718453	2870703	3769171	28747250	18250070	24743362	24505040	11663892	13092938	5572283	4814917	5531492	3424108	3482102	20606090	24639930	49298148	17271066	3621789	4360986	2505448	4478471	4614760	23756806	22544628	34115608	24103590	19132360	5401494	3945920	3832568	4051228	3552340	21747526	17353974	31966374	16238122	15095702	5452281	4700047	4040262	3826416	4776717
4.41	170.06	m170,0599T4,41	PEAK	6056071	19265946	NA	NA	2669124	NA	NA	NA	NA	NA	NA	NA	28761014	27064478	28098828	39355640	29530586	38544168	28126718	29809468	27353934	18689634	28084508	27652040	30258382	26438020	30284288	23734000	27738326	22449028	16000834	27603252	23318838	23607806	30466266	20577520	34144988	26697212	18819430	24354896	20246610	27015364	30276372	31072768	25853900	28735406
3.301	170.111	m170,1108T3,3	PEAK	41834648	101839128	3834313	NA	13458621	NA	10636921	NA	NA	NA	NA	NA	128132680	134968256	132565792	172698128	174149120	150002096	80753864	162805632	128264520	126347736	152938208	170593632	151851776	135713840	154006192	142694128	176753840	139234016	136012016	140409216	136000400	167543584	158833280	132464280	157418096	154000800	154362640	113704696	109029632	163944896	195246864	163793408	160760336	126107848
1.253	171.076	m171,0761T1,25	PEAK	4273869	2632850	NA	NA	NA	NA	NA	NA	NA	NA	NA	NA	7451032	14062350	14275076	8967829	10210010	28940320	12783110	9565959	9753103	7651008	10752777	6719950	6903522	18797682	9717670	NA	1968466	5506258	4707556	6558240	NA	10884401	6643585	11727421	9053753	1527807	NA	2575090	NA	25396110	10237517	7476844	4890144	16236956
4.745	171.112	m171,1122T4,75	PEAK	9797631	799560	5044974	NA	475733	NA	NA	NA	NA	NA	NA	NA	1339552	NA	NA	NA	473200	NA	NA	NA	NA	646554	NA	NA	NA	17330108	NA	NA	NA	NA	NA	NA	NA	NA	NA	NA	NA	NA	164324	NA	NA	56263192	155145808	143793184	46673580	35025252
4.378	172.072	m172,0721T4,38	PEAK	4079912	14832785	NA	NA	1737029	NA	NA	NA	NA	NA	NA	NA	17933822	14497080	11034085	19983768	18144846	16883366	7505410	16502173	13951930	13279123	19281062	19469594	16465633	12586561	17280878	15089964	22584004	14891378	12021279	21398582	15339241	13681475	18065526	10387770	23305114	13395702	14803788	14074458	13598767	15334840	20286988	21787324	13002317	16860454
5.495	172.096	m172,0964T5,5	PEAK	883793	257873	2379098	667675	NA	698981	NA	986846	1687330	1540130	967013	679871	804601	NA	NA	602493	417921	NA	150410	1515043	549419	343869	NA	376673	971007	2417732	NA	170114	148381	NA	NA	285964	118807	NA	513670	627428	NA	577213	NA	307212	NA	8292520	15275365	15191330	7151502	2092240
4.378	173.078	m173,0784T4,38	PEAK	20204374	58218776	1515338	960256	6569956	900670	6609565	373094	470314	386901	702688	NA	78998760	79829448	60548136	96285568	94468184	91565576	37762764	90094392	68176408	56678324	77474984	85922008	87279424	80136696	81895968	81037872	106826616	74249664	67158088	83842160	66100804	78463008	83533648	57404136	90570696	75796152	72421872	75577224	63102324	89766952	98519696	93806464	71031576	76622784
9.914	174.139	m174,1387T9,91	PEAK	NA	5264756	NA	NA	NA	NA	NA	NA	NA	NA	NA	NA	3297869	3711564	5197766	2825800	9165983	6110756	2173222	1479659	8033188	5977165	8074344	8929009	7978417	5148871	7576199	4043382	8554741	9122948	6457346	5426348	4531286	7991488	5442178	5622006	2683414	5059261	4101846	3659774	4578071	6130238	8479897	5979198	9038785	4074491
1.42	174.992	m174,9925T1,42	PEAK	8975334	15099353	872357	NA	4815746	NA	NA	394012	NA	NA	NA	NA	22260648	24211546	24996480	18492798	17970140	39214016	20179268	10378747	12377245	21041900	20591820	15052870	12374525	34130748	12705782	13640906	6761454	14043166	12406808	13631374	17349722	24510130	23546236	24101818	22612358	15029287	14731625	15826045	11935300	29262262	23229152	23921482	23409020	32701720
7.124	175.063	m175,0627T7,12	PEAK	1127373	6528808	NA	NA	NA	NA	NA	NA	NA	NA	NA	NA	7031563	6396726	7401606	8775881	10769784	8928499	8599291	8083556	5319526	4404122	6749829	8728541	8133216	6171714	7500544	7292400	6327463	5996828	5147170	8004758	6168304	9102467	9729563	11934106	8646270	4703292	5279192	6928504	4237193	8571360	12764653	10176961	10124564	4875425
9.913	175.145	m175,1446T9,91	PEAK	4852174	21480676	NA	NA	1884771	NA	2471877	NA	NA	NA	NA	NA	25317578	27374992	22642384	30591156	30104298	28997852	17016372	23259826	22667626	21417402	26338176	30531040	26052356	31965178	32341614	20490846	33048842	26307958	24051220	29994080	27585904	33561736	27002438	27692126	27480288	23781156	21194018	26209212	28636056	25371296	30235034	27818910	32981934	25633336
7.126	176.071	m176,0705T7,13	PEAK	2645694	11605606	NA	NA	NA	NA	NA	NA	67930	NA	NA	NA	14721238	18174402	17441966	21381010	22028326	20258254	19153236	19647396	14363691	9787947	18023826	17761536	17003298	14522371	17452824	14867561	15353660	16435374	15813556	17888064	14728449	19025590	22982118	21253122	19026818	15673405	12334492	17318208	14213031	17533410	24060274	21483452	21260684	12208113
4.336	176.074	m176,0736T4,34	PEAK	1494490	12190921	NA	NA	NA	NA	NA	NA	NA	NA	NA	NA	27246518	29308380	25181544	36476244	38849344	27861342	16964586	28352184	13765423	15717685	28871864	33092284	29027614	20586404	20230546	16121146	22841730	16806588	15862509	37985644	33510190	28713776	30717302	26490768	21233526	23915396	14104273	13289078	9416452	24284862	34240056	30857242	23997236	23481978
1.729	176.092	m176,0918T1,73	PEAK	1384651	3255135	NA	NA	NA	NA	NA	NA	NA	NA	NA	NA	3395941	NA	1185222	NA	NA	4966290	1339560	2596548	NA	3529830	NA	NA	NA	5913631	5441912	1822532	2622668	2440556	4683426	NA	NA	2772318	NA	851950	6790318	4616974	5164528	4003558	4276488	3510241	NA	NA	4568381	8415425
1.346	177.086	m177,0863T1,35	PEAK	15351801	32252374	7195975	11701111	16784966	6974084	9696978	9649852	7712173	5982332	9476963	6858438	61080500	63223380	73820440	61212056	59005396	92426640	63618532	67117280	54927512	62836832	67130368	52929724	33148616	96514720	45425040	45735812	33971552	39119368	48862404	58319604	53997744	66648824	42452172	51119944	60648184	31381968	39677708	47686180	34846464	77068496	64105192	50711416	64534628	100406936
1.42	177.992	m177,9921T1,42	PEAK	4119965	5700378	NA	NA	1383796	NA	NA	NA	NA	NA	290443	NA	9416442	14763645	12069546	4044903	10083345	17297728	9589733	8455934	4193817	10268578	10288241	5474426	8322104	16139673	5887602	6470702	3765046	6145276	3554863	5366550	6946785	13549655	5373324	10608661	10088814	6610858	5813379	6818106	3089433	16948614	14328961	10117811	10732620	16714567
3.803	178.009	m178,0089T3,8	PEAK	1821854	29254744	NA	NA	NA	NA	NA	NA	NA	NA	NA	NA	38989736	37520212	38839624	41743544	48080452	61054716	65499116	54968852	24535552	27319724	36342964	41215976	37728176	41910588	48778160	124012576	47091952	36733004	19585454	40685612	46023772	33278752	49575548	45875468	59873464	62904744	55209504	36769372	32998798	40215304	47999476	43294264	41989872	36473428
3.807	179.008	m179,0076T3,81	PEAK	959976	16410939	NA	NA	NA	NA	NA	NA	NA	NA	NA	NA	20306054	21319480	24857898	20317160	24816772	31723748	40029412	33579128	12658968	16168894	16661784	21272996	21819556	22309534	24736926	81927480	24613682	23802012	15131962	21256768	26513750	20194612	25605736	25277192	30479260	30787020	29789006	15519640	20470226	22293284	22272950	22388910	23413328	16602894
1.422	179.971	m179,9711T1,42	PEAK	8140484	11780975	NA	NA	5784434	NA	NA	328784	NA	NA	NA	NA	20472750	20076800	18146668	13235925	19699176	28593630	15372550	10772160	9641953	18080028	17113284	16441130	11456854	28718974	8160570	10842041	4107238	12328055	7722801	11607517	15420554	22394616	14412321	14873984	15377997	11308179	12007090	11501750	12349840	23627460	18764276	18631450	19248630	29165928
5.569	180.065	m180,0651T5,57	PEAK	8187592	30994386	833608	NA	3339692	NA	NA	NA	NA	NA	221531	NA	34211992	36519400	31859664	44182452	44217568	33246290	41141340	35551088	28968716	25812664	72056320	61656748	59316928	45208144	68193816	40823072	64260384	56799468	58614888	48667420	36722624	38695768	37699924	37201064	38124144	33569684	27351554	32474614	34242468	32928270	49176800	44919792	29976688	36410492
4.398	181.071	m181,0714T4,4	PEAK	20757824	60519468	1584873	NA	10999558	NA	5022686	6489240	1843334	NA	3119079	6160440	71254632	65207776	69362496	88524640	83277016	98743848	71281624	90263480	74244576	52765680	86354816	85065336	81583208	56002164	108733360	83713352	103487488	75156456	66205356	80067632	77691240	72415592	90852008	66600984	103827136	80048016	61814660	79252800	75760464	68421824	34319344	40202560	59401464	55270240
4.722	181.072	m181,0723T4,72	PEAK	70411832	137642048	4322210	NA	21489700	NA	6407971	3971586	13339134	NA	5257798	2727898	222473120	202468464	264609872	242307648	268564192	250120560	314728704	258294752	246420880	155743680	223389232	246166704	235778544	203565760	255703200	169792320	260597120	206089408	181406640	245611760	267939072	259516880	269798752	301962528	331045536	245649840	205046640	245643472	245889312	230363184	270095424	284397792	252243168	261667344
8.9	181.086	m181,0857T8,9	PEAK	8521496	22373894	NA	NA	2889032	339090	470412	464994	324412	354666	393377	429871	23892764	31173422	36071516	35023012	35812980	46431132	35599764	36537264	31223556	22056010	62029324	54039508	55997784	49835980	54175404	40673908	43320008	41768024	46816236	44279092	31633978	32436522	37995804	35646372	37655256	32727122	30150218	32090190	31238134	36808876	94146520	94746760	61986556	69485136
10.367	181.101	m181,1006T10,37	PEAK	9608084	14926636	NA	NA	5492174	NA	NA	NA	NA	NA	NA	NA	17059890	13695568	9909724	15461094	17299272	12345319	12689088	10943138	9421512	13231602	18671132	22812228	20855448	112506632	19077316	12488847	16467182	16990074	15716987	14723838	10066747	12939557	14765696	16868284	16483076	9808014	8808102	11675469	10044746	52277296	114446456	133205920	81447744	140391296
1.566	182.081	m182,0807T1,57	PEAK	333557056	807751680	56735948	NA	142951488	NA	3422827	NA	NA	NA	448771	1166954	1158317184	1077408640	1296522880	1190886656	1400361728	1357439104	1169641600	1164805760	977658432	952483968	967264640	1202916864	958286784	1362219648	1024935552	883893824	955946880	918245952	962268288	1053840320	1029342720	1331900800	1153955200	1227390592	1089993728	776364352	843651712	973296256	1023078144	1366752256	1054273920	1389604352	1236590592	1131983360
8.218	182.096	m182,0959T8,22	PEAK	2720061	4613618	NA	NA	NA	334072	NA	NA	NA	NA	NA	NA	832675	NA	NA	NA	NA	NA	NA	NA	NA	4973172	12699018	13087737	11739285	20803090	13028830	13857215	13078065	9620377	7717818	NA	NA	NA	NA	NA	NA	NA	NA	NA	NA	14436109	39357160	28407510	13071724	13674618
5.182	183.078	m183,0776T5,18	PEAK	4234598	2752214	3984558	2864337	3915421	1599355	12067067	9211032	11302819	12371510	11242997	9580090	4900848	3314618	5329071	4735916	4845526	22328056	13382882	21733374	11826185	7059608	3761911	4481585	4610847	5837612	18347490	15611374	17939492	18224946	8415465	7447458	4821369	3147512	5595036	6367342	19338840	16873622	18128558	14493481	7282574	8380173	6262338	5588488	3414532	4447282
10.532	183.08	m183,0802T10,53	PEAK	3863799	6140656	3183544	4195444	2270747	3302072	6082800	6835806	6438222	16482035	23625446	11636893	4893944	5922576	4123530	2897342	6031980	5800904	5938204	16955592	16574204	4388931	5905513	3119193	3328719	4170872	5010012	7845596	11283288	18729812	13796769	4256744	4422908	5546812	5283682	5872575	3787077	5798026	35708676	40619132	27349032	3263455	3831084	5486994	3796669	5025463
1.154	183.995	m183,9948T1,15	PEAK	113214144	153446368	4503936	1191417	2151556	2143887	1859806	4779946	3697996	6749408	2609572	4411032	58531600	37799648	12897206	63065080	118467576	4911635	36919140	250292320	540536192	17340322	13520950	62073424	90014696	6540404	76762608	82811504	392358592	349551264	417598336	115825376	86492720	20202760	70162184	55939716	36465616	79906496	455260512	310380032	415107584	39765284	77857496	76372608	22488124	334372
3.723	184.06	m184,0597T3,72	PEAK	NA	1634503	NA	NA	NA	NA	NA	NA	NA	NA	NA	NA	4067217	11979408	9030398	14894584	15099537	12333408	14265680	11975487	9080184	3440179	NA	1562066	622402	NA	702660	NA	NA	NA	NA	NA	NA	NA	1208109	1392833	NA	NA	NA	NA	1175760	NA	595835	1488060	NA	876187
5.283	184.087	m184,0865T5,28	PEAK	NA	NA	NA	NA	NA	NA	NA	NA	NA	NA	NA	NA	NA	NA	NA	NA	NA	238308	NA	NA	NA	NA	NA	NA	NA	NA	NA	NA	NA	NA	356668	3685222	2698415	5003344	3038960	4034663	4413733	4425236	1183903	3274006	3668647	NA	NA	NA	NA	NA
1.468	185.03	m185,0299T1,47	PEAK	96666152	424382496	27524578	NA	53417652	NA	748080	NA	NA	NA	NA	NA	537559104	557664576	559532672	442589952	500440800	808496384	562737792	517342368	477148832	520704064	600470912	476128704	413902688	653263040	510342368	483504544	442532544	466708000	453726080	446707744	446039552	602348800	529363776	479450816	623088576	448803648	346411392	531780096	428909952	584106304	552359488	664847680	584283072	674126272
4.511	185.128	m185,1281T4,51	PEAK	1969614	8265760	NA	NA	1061520	NA	NA	NA	NA	NA	NA	NA	12374154	14311726	12681678	15781971	15830187	17131576	12530717	12235764	11673239	9134634	16870406	22250450	15225714	14070147	16701700	13104968	14872201	14421379	15551389	12993734	14962860	17642802	20709258	19821322	17017010	14183216	12983384	15094833	19107972	14777078	16055308	19142866	18731012	14669385
1.172	185.993	m185,9926T1,17	PEAK	28756630	46882644	3775424	8814717	2564454	6478507	10896689	6735525	4744422	5915525	9027336	3090830	5031544	7157722	NA	35657760	27030750	3616526	7567324	76577960	189149344	1863536	2346959	32881200	32987984	5504018	19040892	20434278	67480168	184032688	151924848	67830768	24571470	7982383	24282606	24196168	14994279	20231534	69741944	128581456	138394064	2880954	24092238	30712248	10991070	6358784
3.57	187.07	m187,0704T3,57	PEAK	99186600	308105984	7408124	NA	29174024	NA	NA	NA	439677	NA	NA	NA	397704384	429514272	439049664	449622112	530063584	512173152	458679104	501162752	435508448	303668064	470649056	443484096	451197568	438463584	471600512	378662144	473857856	425994784	382221792	496948096	495459264	547021440	570524288	546393856	528018496	434880992	416821472	466156736	508555616	474431744	581115136	559619456	504373984	412899488
3.57	187.071	m187,0708T3,57	PEAK	105014104	325867424	7408124	NA	30584430	NA	NA	NA	439677	NA	NA	NA	419032256	447001888	453989696	458396416	535532768	512173152	473604608	514249088	441365088	313522656	486481792	450227232	457320576	452906624	475394624	393517920	488673536	433756256	389707584	496948096	495455392	560818560	585458368	554871744	542442816	456116832	431527424	471192768	513686880	490814496	588760640	565762880	511205344	433149568
4.409	188.07	m188,07T4,41	PEAK	251736032	708751680	27325260	NA	98791176	NA	1843670	NA	NA	NA	NA	NA	1018621120	930158848	1007403968	1228664448	1135653504	1318736640	911409664	1127863808	877152384	634567808	1017672960	988485504	1022968256	920496064	1107896448	917986560	1073407232	792919744	653741632	944545536	891245824	924800640	1081175680	808869824	1177856768	926451840	801486720	970395584	857685760	874995840	1072977216	1092686336	911266048	1038206592
7.861	189.078	m189,0781T7,86	PEAK	500704	2655825	NA	NA	NA	NA	NA	NA	NA	NA	NA	NA	4603472	3342168	3561364	3643170	5076616	4537484	3443795	2785457	2761668	4555755	7142760	7357878	6578802	5721912	5966398	5020452	6305707	5526008	4217016	5566346	4263032	3993704	3794196	4568637	3753412	2533282	1808164	1001967	2376824	5554488	5417122	4941920	5380854	4128632
1.254	189.086	m189,0863T1,25	PEAK	39833096	75761440	2740500	NA	13087284	NA	NA	NA	NA	NA	NA	NA	102429552	141516256	129615544	113311096	136067856	193711728	110981744	114143352	111369088	85245080	111507360	87839144	82928800	137168416	86993144	85112824	72975408	72642800	74314752	88819088	95097448	102810640	79823096	110317680	96158400	59490164	54063376	61903556	80935712	204655360	128406800	132399728	87947512	149670672
3.561	189.087	m189,0865T3,56	PEAK	218952784	811815680	4643585	NA	28049726	NA	NA	243133	NA	NA	NA	NA	1056899968	1149899264	1181227776	1196780544	1370289792	1322362112	1171213952	1248657536	1124734848	801055104	1210490368	1199121920	1182480384	1127353600	1184903808	969578176	1186270720	1084136832	984562944	1272724352	1308295808	1461264640	1471457664	1379358976	1373745408	1096328448	1034204672	1249522944	1316333440	1241682176	1405512960	1465267968	1373082624	1055552640
5.979	189.102	m189,1017T5,98	PEAK	410909	2090111	NA	NA	NA	NA	NA	NA	NA	NA	NA	NA	4229898	NA	NA	NA	913493	677959	1185707	NA	892620	3240016	1460216	2677602	2051463	4854274	2857716	2256416	1812606	452403	1942411	15954399	13564031	20135432	19332972	16405788	15749133	13818290	11176716	12094961	13000932	2163226	5595717	4255600	4564412	4990399
9.911	189.157	m189,1567T9,91	PEAK	1047652	7104712	NA	NA	NA	NA	NA	NA	NA	NA	NA	NA	9927355	8363322	9035462	7443664	8513732	11763100	5424370	8167380	9980395	8691104	9682048	10362923	7957896	7491142	10205753	6648028	11486584	8509606	8663648	10052015	12281377	13175218	8465806	6208473	8832984	9751857	6483688	7326460	9313230	8342240	11333618	9490512	10587448	5796220
4.384	190.083	m190,0828T4,38	PEAK	7306882	29833212	742370	NA	3944694	NA	2958358	NA	NA	NA	NA	NA	41200096	38123388	29250830	46535732	48001604	48583052	20152650	40596916	31760946	26843176	39453080	44184672	44576236	33353472	39243116	40154148	51927852	41921884	30080390	44285800	35945316	37656160	42641420	25209534	48488980	33597736	31480840	40697792	36345412	42099292	43548456	46205276	30831768	39215024
7.864	190.086	m190,0858T7,86	PEAK	3367681	7469691	NA	NA	364153	NA	NA	NA	NA	NA	NA	NA	10918683	9959593	7671192	12071786	14077290	11944161	9616888	8707664	8681308	8288658	19378040	14840459	16002735	15578177	16683683	14599975	15316256	13217997	13465387	9141014	8248384	10619825	9194679	10163695	9836225	6827876	6737694	6427638	7604788	8221008	10598219	12247972	13593291	10404942
4.379	191.089	m191,0886T4,38	PEAK	241979248	786429440	29164496	NA	109414680	NA	106601648	11262142	36444008	39113048	7647709	9051431	1094246144	911979584	744698176	1140472064	1184873216	1118015488	515332384	1099586304	818985088	708485184	962810368	1113054848	1095159808	940655296	1062622144	937046208	1323085184	947561664	855051200	1033054848	869012416	950585792	1016273984	693619904	1168762880	992611136	917011520	962071040	812534720	1008828544	1248037504	1157519872	866302080	972589632
1.418	191.102	m191,1024T1,42	PEAK	5191939	19801366	NA	NA	1788459	NA	NA	1127556	920527	NA	NA	NA	29841386	34461484	32037074	31582214	33987796	43759328	36771964	22950118	19217106	25200566	31764700	33643156	22281560	47239100	29869634	24439642	20761430	24611704	19135466	25450234	24410230	49201856	42438384	32110434	34931244	32066062	15282385	34455692	18681954	50263856	39284988	41692908	39911200	50384868
10.454	191.143	m191,1429T10,45	PEAK	23122878	22333368	21857470	11246607	17450212	13117253	3806594	2482576	1991396	1444216	1345437	1465991	20631664	18234804	14934404	18039700	19204984	2162505	2809437	3143352	3539554	25327394	15570535	18325830	21027182	22302934	2624927	2232246	2637881	2412035	2419794	20361728	15883900	17615602	24566602	23337142	2199774	2461839	2454983	2606653	2586869	20239258	24204564	23621218	17847832	19123934
9.913	191.173	m191,1728T9,91	PEAK	2850437	8008338	441801	NA	540165	NA	NA	NA	NA	NA	NA	NA	11409269	12133310	11046904	11687160	12370947	12119021	4996412	10535032	11433822	8310704	10470627	13701772	9908258	10747903	15930781	10733714	14760851	12795058	11324060	9953610	13228626	15067824	12029582	11322738	11291823	12251508	7718246	8121890	10915207	10421986	14335891	11473757	13723034	11859446
1.142	191.977	m191,9774T1,14	PEAK	43693484	54930464	24786172	8719824	16497051	8536012	2216630	8781056	41557512	58726248	4910886	2955820	32018042	42554844	33545576	40106744	36985452	31613588	49912592	127094864	19811344	24086740	25937972	32268140	41943388	34244704	48143368	37005508	163589136	8735767	18471722	39798620	50294272	33465544	48679756	59452748	36869364	37485392	261061728	23294804	18313484	42995376	36333188	32344576	28059754	15588517
2.297	192.032	m192,032T2,3	PEAK	6770041	46846168	NA	NA	1254624	NA	NA	NA	NA	NA	NA	452930	103317824	137015696	81985512	106079504	117336856	96009896	61102652	65869440	56481432	58904324	125346824	95935272	95973648	105416856	79316488	60148652	64781736	65430840	57343044	120532384	112079064	126559392	155356768	144975008	96872768	74002256	72115888	80336632	88890440	131176736	160306080	134634624	102213488	89419768
5.183	192.063	m192,0631T5,18	PEAK	10576798	8648898	7426466	7177018	9721134	5616446	27871580	22313508	19514588	19577066	16194915	17114984	6403485	4983469	9440288	7766707	9277840	40153948	24364334	35977880	19098990	10351125	5719526	7102849	11352817	11841662	27916602	31248052	34249708	27061604	16053879	9060206	11124438	6942078	8956185	12027079	32366632	30500086	28749024	21866454	11745715	13967058	10109509	8991950	5997080	7555579
3.055	192.065	m192,0652T3,06	PEAK	1560656	8437610	NA	NA	615539	NA	NA	NA	NA	NA	NA	NA	8798280	9091532	7983106	7730424	8474149	9042833	10090933	8005780	5080327	7288742	10968223	11712036	9491440	12081874	11181329	7849726	10770301	8205102	7272987	10976681	8771650	10204850	12787035	9145774	12756441	9817800	7999542	10153251	8164011	9000509	12225758	12340389	10961424	10736883
4.378	192.095	m192,0949T4,38	PEAK	882784576	2613651712	121361864	NA	418998208	NA	352384224	314745	2066589	29387306	760355	NA	3495719936	2895162624	2519714048	3581976576	3744435712	3477238784	1789321856	3774012160	2725681152	2282369280	3068622336	3514065152	3484465920	2988791808	3334068736	3032946432	4374330880	3133817600	2735007744	3340356096	2786548992	3062904064	3298883328	2324879104	3609459200	3143840512	3240964352	3195626240	2699364352	3198575104	3973554944	3651595520	2863635712	3070264832
6.089	194.045	m194,0446T6,09	PEAK	NA	40480	48538	NA	37370	NA	NA	51018	NA	NA	36235	40420	27901	NA	NA	NA	32931	NA	NA	NA	33197	NA	NA	NA	NA	58158	45909	NA	NA	NA	47576	5601720	6937494	5602180	5847821	5773865	6172696	4326113	3083738	4327874	3830195	NA	NA	NA	NA	44335
5.242	194.079	m194,0791T5,24	PEAK	1858569	4515840	NA	NA	NA	NA	NA	NA	NA	NA	NA	NA	4232694	6640297	5876686	5130361	5473267	4444502	8225704	5098193	2383179	3120011	4749406	6391858	5107864	5611060	5900788	4454306	4218704	3559388	3428030	6222688	3871725	7030471	6469936	5419502	4568245	5165628	3027097	2812426	4223538	5380158	7715620	4406934	6055346	4706219
6.779	194.096	m194,0962T6,78	PEAK	NA	NA	NA	NA	NA	NA	NA	NA	NA	NA	NA	NA	NA	NA	NA	NA	NA	NA	NA	NA	NA	NA	355564	NA	NA	NA	NA	NA	NA	NA	NA	12480186	11480373	10902194	13291879	9303142	14960135	12979509	13207882	11532618	14083748	NA	NA	NA	NA	NA
5.241	195.087	m195,0868T5,24	PEAK	157458576	337510848	10983027	4184272	38549024	2927514	5282360	2554369	3778492	1364805	4323070	2799376	435026176	467301888	516830112	470828864	589102848	550242688	643589440	610255232	466806784	271383584	453893312	573683008	552392512	488707104	559306624	384508352	651699968	484427424	380375360	622670656	379078496	641680128	607098752	570903168	496575552	493333056	476215008	478819648	504114336	629654016	679446016	519986016	551737856	470325952
10.825	195.101	m195,101T10,83	PEAK	118625472	87775800	99701840	64541640	85645640	54452760	45675492	30741008	35763668	41250276	34532168	38484224	88371136	84748784	80975328	78678848	75705712	40271432	42848812	37626128	35737824	102844656	103844272	69754496	81010544	99416264	46875700	42645556	41657792	41087172	34457232	85034896	87930696	83768288	78181720	88081784	42731236	40577488	35091188	40781184	36580044	90692512	95682256	89112480	81799912	100027440
4.613	195.112	m195,1121T4,61	PEAK	NA	2017681	NA	NA	NA	NA	NA	NA	360809	NA	NA	NA	4733198	3887357	4986884	6870683	9521702	4703274	5794149	4431418	4388220	1089636	3276969	4780278	5003216	3951118	4418246	3505138	3593171	2484602	4113470	6020055	4498253	5059322	6345041	4087948	4742422	4500822	1490427	3757166	3979487	4288535	4351944	4682440	5460724	5132638
5.167	197.128	m197,1284T5,17	PEAK	422390	4611874	NA	NA	NA	NA	NA	NA	NA	NA	NA	49203	4337586	5689531	7427730	6839366	6256180	8208561	4388976	6548250	6530410	4681886	6122285	6278248	6139184	6530750	5441001	6836025	4751596	6355282	4268950	10020743	7745529	8900156	8241288	6381620	10960448	8146818	5355340	5906443	4865822	5876582	6369558	6893936	6520434	5939101
13.506	199.169	m199,1686T13,51	PEAK	30258476	28119302	32451814	28502180	29819586	32496708	27948104	27877722	23351924	70823320	92331368	95459888	34718984	32237298	33285596	32310836	30259866	36590588	32553446	17028044	84348016	35499452	28041690	30742768	32876384	33515460	27488624	30249140	19400902	84248056	90003984	35983376	33750244	34354608	35062056	30671674	33601220	28366696	14093618	73858496	82121992	34751820	37540064	33843312	28528124	28757292
6.81	200.037	m200,0369T6,81	PEAK	10001271	3760886	1153742	1526997	1747579	729379	974418	938430	355256	735102	366863	656604	1441197	867314	1296828	408848	291993	512382	817654	1309813	NA	5612479	10011805	12812011	11610421	6157812	10198405	8931638	10771657	7750334	11638142	1253324	2059978	995741	1010942	2544640	227134	411300	791609	223929	665644	45143116	1018371	2569500	506125	2005251
6.014	203.082	m203,0815T6,01	PEAK	592179	6824630	NA	NA	NA	NA	NA	NA	NA	NA	NA	NA	10324208	NA	NA	754130	NA	999794	393246	NA	NA	6803738	1497892	2558478	1773782	4198186	1660299	NA	1703276	1172377	421257	24823234	20615944	20787950	19254388	18572132	17867916	12585135	13013784	13494582	16620983	3126236	5717288	9655746	2514092	2601311
6.363	203.105	m203,1048T6,36	PEAK	NA	NA	NA	NA	NA	NA	NA	NA	NA	NA	NA	NA	NA	NA	NA	NA	NA	946573	NA	NA	336789	NA	453186	NA	NA	354699	NA	NA	NA	NA	NA	3107242	2989788	785698	2041817	1634548	7372309	5271248	3922450	4124925	3401931	NA	415889	942864	NA	NA
4.205	203.105	m203,1049T4,21	PEAK	NA	410865	NA	NA	NA	NA	NA	NA	NA	NA	NA	NA	2965228	NA	NA	342217	NA	NA	NA	NA	NA	392130	NA	NA	NA	NA	1275402	1177990	NA	1533303	2696886	5012054	3419791	2568855	2695971	2280830	16224444	8482412	9986007	10485907	10556020	735669	4373358	3240137	327574	NA
4.205	204.113	m204,1127T4,21	PEAK	NA	3070816	NA	NA	NA	NA	NA	NA	NA	NA	NA	NA	14321663	322635	NA	NA	NA	1541346	1439157	531195	NA	3424585	1886542	NA	824251	NA	8287134	5325047	5958565	8366088	10758120	24048210	18271204	10991647	14349450	9421831	93779272	60378492	71307112	61009604	58175908	3601560	18090208	14851614	794310	340424
5.321	204.113	m204,1128T5,32	PEAK	327396	18469866	NA	NA	509990	NA	NA	NA	NA	NA	NA	NA	35736484	3792484	4987397	6657787	5768406	4677066	5550052	3885764	3678208	17754948	7281323	9059633	9965040	27960188	8016665	5557661	8369570	6603562	6754738	46643464	43839440	50669452	58857132	43468316	49452048	40849176	35157324	39625540	44750872	7827007	18454828	24226094	19678182	29879184
1.421	205.028	m205,0284T1,42	PEAK	3917187	11089128	NA	NA	901925	NA	NA	NA	NA	NA	NA	NA	13534907	15232362	10516006	8317496	13947135	20026302	10983329	2666556	3721430	13753794	9064732	8580401	6627967	17742042	5904050	3785750	2157701	5018298	3991756	5952748	9069081	12845810	8793213	12349039	8770924	4564280	2634102	6417903	2151102	19440268	12889840	10919494	12870164	15928328
1.662	205.082	m205,0817T1,66	PEAK	7392899	17484782	NA	NA	912471	NA	NA	NA	NA	NA	NA	NA	25563046	33403508	30100674	23114060	35417852	43960612	25140820	30094252	17964016	21346824	21577298	27563282	23112720	29761062	22670720	17989158	21503690	21161970	19273604	21243856	20340574	32170750	23801470	27648130	15291483	18959826	12036922	15938499	16559938	41115720	35718540	41879180	26159102	31848410
4.408	205.096	m205,096T4,41	PEAK	225158032	646411072	26047360	351387	90444208	NA	1836554	321154	NA	375601	NA	NA	943874432	841884288	923603968	1104843904	1040347648	1229650048	780627456	960131136	805582336	565484224	908630016	922638912	942094912	839826432	1015086016	830916224	954872640	723815168	593087616	863726144	812965952	833469888	995069184	735339840	1080055168	839257664	683362240	905978112	756037696	801366272	966197440	1047063232	811569728	981688576
9.131	205.122	m205,1219T9,13	PEAK	1034853	1243310	1293514	482516	702569	1120227	11805730	10199575	11717689	7426221	10720080	11065374	2732860	1379590	1392027	1095643	855488	17015112	14787072	13067286	12238631	1805774	1462620	2158670	2784928	2155258	22897068	14692027	13559762	11964510	12014077	1308280	1749316	2824967	1198873	1761900	15311656	11380889	16189729	13362179	11611877	1129728	1568907	832656	1773590	1004586
6.609	206.081	m206,081T6,61	PEAK	NA	3646618	NA	NA	NA	NA	NA	NA	NA	NA	NA	NA	4354350	4010851	3791388	4732688	5101620	6232368	6848711	2684278	3932154	4150924	5982734	5999476	4443088	4075355	5776135	3227505	4396800	2224244	3278828	2556270	4644290	4504350	5170648	5392048	4639114	2770110	3041150	3673066	3056102	3892637	6192190	5420900	4238554	3720129
10.076	207.091	m207,0913T10,08	PEAK	NA	2428853	NA	NA	NA	NA	NA	NA	NA	NA	NA	NA	6138488	10593974	15278537	15707936	16260189	14785073	15271997	14438542	14489034	2698102	1354913	826676	1149236	2767195	1065463	NA	NA	1216795	942202	7850440	8153844	8537228	6999931	8458214	7983922	6291426	7250506	6077454	8535650	3884712	11103468	12481101	3313030	2215218
6.197	208.107	m208,1074T6,2	PEAK	NA	2360712	NA	NA	NA	NA	NA	NA	NA	NA	NA	NA	5259226	NA	NA	NA	345266	NA	NA	378083	NA	2573222	630638	NA	NA	2861415	NA	NA	NA	NA	NA	19194422	18699538	17931326	19367088	15961248	17224498	15403170	15127724	11385925	17242004	797806	4452078	3439288	723917	2709197
3.055	209.092	m209,0919T3,06	PEAK	10719196	32641176	2173384	NA	5540742	NA	NA	NA	NA	NA	NA	NA	39206996	44191636	43278400	39753972	45395328	47399212	45301248	45348740	32196308	33116762	57762452	55166656	54068444	52317776	54936920	39254044	58282332	45477868	47900464	54041928	54198660	55446848	63499476	49330704	55462732	47263804	35653888	46142252	42788504	43239840	63337196	53974016	53494920	52330488
10.321	209.117	m209,1172T10,32	PEAK	4328076	13390230	NA	NA	2762784	479332	NA	NA	389167	NA	NA	NA	21435434	38214980	33728352	41969584	41774364	38984888	26745168	32059776	30208546	12922778	35394824	33769660	36959600	36039400	33040114	26625326	32709640	34153072	36321748	20791906	22030302	16910776	20741916	20673256	22411992	18293178	14138839	17930854	20356770	17392320	27390940	21051638	31129856	28534960
4.381	209.122	m209,1218T4,38	PEAK	104436000	365781920	11758479	NA	50898812	NA	41483476	NA	NA	957170	NA	NA	519359296	419656896	335182848	531219328	540748288	532939872	223503072	480269664	381098784	315593344	446915296	509490272	512942144	422092960	506380992	442501184	599668416	407136384	381361376	470866912	412925312	448151840	491568768	322014592	558463552	471196096	402645536	441288512	352825152	474988768	558147520	557990464	394796128	464554816
1.524	210.115	m210,1151T1,52	PEAK	11709942	85472072	NA	NA	394483	523433	NA	NA	NA	NA	NA	NA	86545672	83861216	76911872	151005120	186812144	52646104	109909344	201619616	119924896	46063856	54266340	147016336	132636792	41312848	138391056	95371192	159693120	109917056	82149072	119704344	109577528	91769072	132548984	129700800	102468624	98744392	121807864	98942096	94724768	47024008	141282656	162948512	102288696	27075286
4.378	210.127	m210,1272T4,38	PEAK	1264372224	3773821440	181623312	NA	620681600	NA	520635744	NA	NA	41305124	1039879	462578	5009567232	4059724800	3495013376	4978174464	5344018432	4961808384	2477245952	5213984256	3790205440	3159988480	4267766272	5011079680	4946024960	4216645120	4739888640	4261752576	6249238016	4386798592	3919566336	4708804096	3963762688	4311661056	4685132288	3214163712	5083179520	4422972416	4487541248	4496034816	3720796160	4601920512	5647542784	5272599552	4014611712	4424931328
3.759	210.133	m210,1329T3,76	PEAK	532785	1386103	NA	NA	NA	NA	26653910	11292601	NA	NA	13216351	37119032	NA	1157286	978373	812210	NA	65571552	61376372	15186113	47578180	1239908	NA	NA	NA	2767362	62218840	41612352	10785972	49528276	65271372	2091562	2363126	1145219	3290672	2531198	67318560	55975684	25423614	50065240	67672448	1934036	NA	1985686	1298766	1824836
1.665	210.932	m210,932T1,67	PEAK	3290279	23830832	1012309	511329	4722020	454499	502492	787786	2529851	568579	1508028	1936590	31993196	22523568	22356316	17989404	26664016	32295644	22415568	19730002	23540462	28062216	31238230	30675764	25640434	36957036	29073502	21562870	20814062	24387932	21948058	26800284	29122976	36146112	31806364	32658584	28054580	22922024	21891770	19961956	25542098	33615504	28747868	36096992	24660210	44771812
5.878	211.144	m211,1442T5,88	PEAK	NA	3293810	NA	NA	NA	NA	NA	NA	NA	NA	NA	NA	5236239	4948085	6180196	7959728	7691746	7416370	6098376	4228340	4558400	2373672	5756400	6844223	7354500	4877778	7016698	4216287	4220504	4970314	3852050	7645158	7140260	7442609	7493420	8330790	10228899	6653275	4373328	4816888	6339192	6913391	9193834	11679015	5688420	5414929
2.042	211.991	m211,9915T2,04	PEAK	2896293	4909148	NA	NA	770328	NA	1172176	NA	NA	NA	NA	NA	10235154	9545163	8565732	9333640	8816001	8821442	5292632	4529908	4501246	7332882	8011418	7585940	9767244	7974146	8409363	6761409	3455359	4440178	5497932	6679826	4723106	9030972	6331284	8869403	9795445	5780886	3161790	5863614	6174776	8282348	9957391	8421636	8038465	10539720
8.34	212.02	m212,0197T8,34	PEAK	1898333	24315378	NA	252190	NA	NA	NA	NA	NA	NA	NA	NA	32712482	35423956	42251116	42285020	54251024	42733428	42701392	40479168	32072936	23768760	25114206	32301786	29867550	26596128	22513424	15464048	22752800	22832242	16560962	73147760	57051704	72443808	72954344	64966412	54668984	48003692	61828112	55047800	61345444	12588288	22501130	18085258	15760386	35154960
6.085	212.055	m212,0553T6,09	PEAK	NA	NA	NA	NA	NA	NA	NA	NA	NA	NA	NA	NA	373796	NA	NA	NA	NA	NA	NA	NA	NA	NA	NA	NA	NA	NA	NA	NA	NA	NA	NA	4246944	2037915	3578072	3792868	3019276	3297277	2302896	1743533	2741760	465234	NA	NA	NA	NA	NA
5.321	214.097	m214,0968T5,32	PEAK	NA	2695019	NA	NA	49016	34822	NA	38937	NA	NA	45814	NA	4151874	NA	NA	NA	66944	NA	NA	42965	NA	1600133	NA	876872	NA	3277984	NA	NA	406034	394855	NA	5132292	3508388	5968393	5666504	4022769	4617680	5080960	903987	3302775	4583184	NA	1420484	3673332	NA	2926942
5.665	215.033	m215,033T5,67	PEAK	NA	NA	NA	NA	NA	NA	NA	NA	NA	NA	NA	NA	NA	NA	NA	NA	NA	NA	NA	NA	NA	NA	NA	NA	NA	NA	NA	NA	NA	NA	NA	10134825	9851547	8021964	10462710	11517277	10748510	7992915	6977760	6521439	8890885	NA	NA	NA	NA	NA
9.913	215.173	m215,1726T9,91	PEAK	5161756	13069647	NA	NA	560745	NA	1214484	NA	NA	NA	NA	NA	19022150	16124618	17517320	20644528	25067110	20249758	11837719	16966674	16857980	18276010	24190062	22960480	20629418	23675366	26980482	15118572	24322430	22240950	18610432	21310664	24081164	24663028	19563400	21530540	19051770	18464554	21856814	18416800	19769238	19528654	25382510	19988846	22962598	15375351
6.437	216.102	m216,1015T6,44	PEAK	3019097	3878275	2820797	2009587	4680025	3308282	2332184	3044275	873650	1472596	2141810	2724951	3886210	3135287	2297349	2463291	4905032	3763845	2535119	450096	542374	5154452	3134200	4016492	2931936	2891462	4468339	4090945	1766274	5376748	2490225	3470861	2358099	2653610	4623742	5701750	2919129	3537346	3382227	3913500	5218455	3345446	3466675	3773164	3514849	3747456
4.745	216.17	m216,17T4,75	PEAK	760142	NA	367504	NA	NA	NA	NA	NA	NA	NA	NA	NA	NA	NA	NA	NA	NA	NA	NA	NA	NA	NA	NA	NA	NA	1036705	NA	NA	NA	NA	NA	NA	NA	NA	NA	NA	NA	NA	NA	NA	NA	2096656	8148155	6522232	2284712	1784560
2.124	217.003	m217,0026T2,12	PEAK	1705067	1262241	385308	546797	2149070	864270	418015	326315	311476	516468	NA	1030768	610367	1303561	796515	1865168	584409	1771247	996926	520434	660939	1200172	3939644	NA	1851110	4305673	1298920	763209	NA	1835072	790810	3267532	1162290	742919	635736	1852307	728546	1451091	NA	684617	1279208	2695316	2747523	4154816	2251446	2097869
1.254	217.081	m217,0815T1,25	PEAK	237306608	361903520	20651474	NA	75772808	NA	1891682	NA	NA	NA	NA	NA	584612032	751250816	716754048	605305984	713699712	1026959488	598700352	579809280	666682048	510022976	611368512	500673952	455841504	736947904	504167616	417828864	394422656	427978464	419489088	496743392	514894688	557655040	461573504	592106688	497272928	330633088	335386464	366948864	417017888	1065913664	666446080	686172800	494126304	769701568
6.069	217.12	m217,1204T6,07	PEAK	NA	NA	NA	NA	NA	425327	NA	NA	NA	NA	NA	NA	NA	NA	NA	NA	NA	NA	NA	NA	NA	NA	NA	NA	NA	NA	NA	NA	NA	NA	NA	2707196	4143264	3174768	4545048	2751165	2831231	862563	2389013	2767832	2650162	NA	NA	NA	NA	395254
6.344	217.121	m217,1209T6,34	PEAK	NA	453048	NA	NA	NA	NA	NA	NA	NA	NA	NA	NA	1460286	1103431	516450	522136	624464	861577	1111324	NA	1539784	590333	NA	NA	NA	1451037	NA	NA	NA	NA	NA	15138625	13816084	11566354	11729840	15031230	15444685	10763574	11415453	10143700	15369109	NA	NA	424442	488104	3504720
1.256	218.139	m218,1387T1,26	PEAK	2082740	1883366	NA	NA	NA	NA	NA	NA	NA	NA	NA	552097	9098249	12183292	14139591	15167413	7499798	22654224	11815705	NA	9211734	9815305	17605732	13027648	8059737	18218750	11314983	12192322	3841980	5067613	11866081	12854560	12876081	20660462	15610760	13577404	15357948	7594860	4510429	3142130	10427955	20853550	14191556	18669836	10476340	22780568
6.015	221.092	m221,0917T6,02	PEAK	3284765	20940822	522883	NA	299748	NA	139815	34972	67967	171010	118872	NA	40232004	1880240	1892323	4067680	3336598	5379144	3414007	1848967	2265105	25336146	5803781	8824792	6568709	12666887	9099666	5946082	6242312	4388361	3531430	96246488	77342568	80392240	80399704	64307292	71309056	43750696	54241640	51013140	62001492	13199052	22501948	35215140	12353531	10600148
2.349	221.092	m221,0917T2,35	PEAK	522202	1511324	NA	NA	NA	NA	NA	NA	NA	NA	NA	NA	3139216	3111852	3013315	2564244	1985592	1628052	2406324	NA	1364867	2274510	6977644	6043408	4919715	3564354	4837291	1917964	3167404	2923377	3264796	3310128	2358902	4922726	3340750	4748326	4121912	1959244	1064824	3713323	495256	1738858	2777061	3533010	2842706	3927569
5.029	221.122	m221,1222T5,03	PEAK	8495388	13794901	NA	NA	570257	NA	1155038	NA	NA	NA	NA	NA	22341482	13456433	16528602	18568044	20314720	19047678	9696604	17283664	14620840	16555038	20537430	15621991	18737042	18325732	22834888	16748885	21452898	18243072	14503412	23102240	16984312	15724493	20594166	19071196	24110896	18397192	14004871	16671362	15889702	16512483	23306174	19550834	20761174	18050902
8.9	223.096	m223,0959T8,9	PEAK	5563610	11518626	NA	NA	1619267	NA	NA	NA	376489	NA	325011	NA	12900017	19010948	19681886	17657494	16573648	26291314	20318026	21761014	16747588	12010226	34182188	28162790	31420104	26319764	33866764	21917844	22508618	20377382	27456410	21840250	16385766	18852860	21871152	22930200	21966882	17160176	15987511	16868050	15342711	19263148	53049020	55426148	33320822	37680628
4.382	225.117	m225,1169T4,38	PEAK	NA	4027294	NA	NA	NA	NA	NA	NA	NA	NA	NA	NA	4782818	208712	3019041	7258026	3822974	4298406	1730917	896616	3507206	4189429	3967190	4571264	5430401	2860274	2089051	4904740	5526050	4941014	5662923	6093264	NA	4324016	2692128	1186272	8556153	5596574	1875694	6250750	3412244	2534001	5525700	5294850	3032484	2437755
3.929	225.117	m225,1171T3,93	PEAK	1942160	5466432	NA	NA	543435	NA	NA	NA	NA	NA	NA	NA	9911115	5596354	7844674	6381682	4646522	11401853	15285770	16214303	9973075	7826236	5997282	11016892	8886004	10007401	9374228	9158782	10054420	5951066	7452774	4984022	4630872	7203168	8945849	6648588	5827756	8076934	7749980	5897490	5702251	11096452	6517178	7876796	7453746	11624876
1.467	226.056	m226,0565T1,47	PEAK	NA	2211050	NA	NA	NA	NA	NA	NA	NA	NA	NA	NA	3033274	7731752	6537679	5036436	2432008	13029280	6631482	4277016	NA	8752910	8954574	7342188	NA	8905852	NA	2373080	NA	4289918	1391352	NA	2298965	7069562	3545648	1398207	8442539	5597278	1884716	3139896	NA	6095050	5450532	5382874	5386396	11001230
2.285	226.123	m226,1227T2,29	PEAK	2021510	4654314	NA	NA	1622188	NA	NA	NA	NA	NA	NA	NA	8058894	5910862	7400051	9478464	9170551	5688563	3428338	2764183	4340242	4015609	5707014	8040098	8534982	6866643	7289620	2226538	2525064	3580662	5863940	5656279	4466822	10600334	11900179	5227545	6203677	2653316	1426676	2954994	2442328	6203359	7953836	5274618	8307372	9952911
5.321	228.113	m228,1125T5,32	PEAK	1031951	16006407	NA	NA	985286	NA	NA	NA	NA	NA	NA	NA	31225446	3181872	5613932	5127722	6155902	4813780	5444750	1960375	3751466	14928207	6572756	7941636	8609992	22986252	7076153	3589762	6584738	5577686	5915026	45252952	35661540	45998968	51627596	43103480	46580540	33080544	30757656	38922788	41409100	7187816	21615084	23026792	16653226	24985330
9.911	228.138	m228,1381T9,91	PEAK	2032276	7487529	NA	NA	1269416	NA	1626014	NA	NA	NA	NA	NA	10773591	6250305	5743563	3047632	8351542	8354844	8170052	5460082	9495696	5555315	2792830	3499909	8720746	7103616	9797465	6122844	9986282	12073799	8557935	7920156	7280270	7543240	2887726	6949850	8731691	6100839	9597937	6630366	12101650	2762083	10091066	5044436	6519160	11026386
2.155	229.154	m229,1545T2,16	PEAK	905781	5393377	NA	NA	372035	NA	NA	NA	NA	NA	NA	NA	6922514	8396128	9262543	10225869	9988050	11829721	7051722	5682235	4718664	4908898	13392579	9903671	10354307	13199409	12284204	7668350	5731567	7528571	9408710	12097040	11473626	16292624	13430203	16350310	19624854	11454543	5399410	11064116	13258727	11460353	22819510	24056546	13189887	15006015
8.519	230.988	m230,9876T8,52	PEAK	4579246	2388568	4955802	4380481	4089996	4840153	2255766	2769751	NA	2567242	3401392	4040109	5636920	3895944	4108784	3447622	2980175	3878942	3479706	2502790	2085623	5317734	1629960	2246904	3574273	3901272	2666133	2283032	2636509	2462295	2010132	3062970	3931360	3080474	3804352	3631374	2638166	2688822	2815625	3482174	2644495	2911605	4331154	3604078	3133810	4267022
1.149	231.091	m231,0909T1,15	PEAK	11607577	53783072	NA	NA	NA	NA	222190	NA	NA	NA	NA	NA	43338100	37258384	18138830	54579968	66568688	16929478	15452269	23985822	144365840	16447491	24063770	53630204	64618952	10240241	30376644	23014220	48236916	111416112	105427288	76341136	52912424	38634884	41214996	24387144	28584130	32330182	15367304	79191664	117544344	36777552	72345496	60893392	32770222	6722232
6.128	232.027	m232,0268T6,13	PEAK	611271	NA	NA	NA	NA	NA	NA	NA	NA	NA	NA	NA	NA	NA	NA	NA	NA	NA	NA	NA	NA	NA	NA	NA	NA	1126770	NA	NA	NA	NA	NA	NA	NA	NA	NA	NA	NA	NA	NA	NA	NA	8468887	16351829	14684075	4859424	1944383
5.326	232.108	m232,1076T5,33	PEAK	10670642	124587696	NA	NA	4298208	NA	NA	NA	NA	NA	NA	NA	248488800	20923164	29828732	32974190	28595338	25325362	29331202	19466244	22585068	126764240	48276132	57694440	67295152	175628672	56366304	40149428	56962032	45363308	46662996	248720368	235079808	284605056	300717952	255985696	260745456	226674000	215236208	230200496	240040720	57856668	138862592	162314512	126147840	179886816
2.918	232.154	m232,1538T2,92	PEAK	NA	999526	NA	NA	NA	NA	NA	NA	NA	NA	NA	NA	4455494	3630052	4974592	2988451	3331600	3565080	2458917	2765926	2961898	1873729	3970148	5864060	2892792	6317140	6045024	3319478	1980104	4050528	4085368	4270512	4423038	6679960	6472868	3455566	5542806	3750315	976358	3251236	3813416	7659316	7273188	6338637	3471802	3817871
2.62	232.154	m232,1538T2,62	PEAK	NA	2592274	NA	NA	NA	NA	NA	NA	NA	NA	NA	NA	4180718	8605487	9530969	10429319	10357835	7428402	7218596	9328883	7473632	4209683	5338931	4729252	5155006	7644386	5403932	988042	4015888	4222756	3682306	6058469	5549440	8327822	7901138	7832042	8540650	5303066	3744798	6859285	8363858	3146378	7123830	7200758	5719372	5537672
9.913	232.21	m232,2098T9,91	PEAK	NA	3793912	NA	NA	NA	NA	NA	NA	NA	NA	NA	NA	3828748	1465036	2755239	2881243	5488174	4709646	3235857	1983187	4081723	3524377	3526224	3809629	4664828	6019508	7071006	3263680	3488407	2435058	5676622	5727112	3516625	5841212	3777796	4586666	2647807	3709186	2046817	3240406	3821785	4498685	5299662	2919020	4214966	1909917
11.079	233.036	m233,0355T11,08	PEAK	NA	NA	NA	NA	NA	NA	NA	NA	NA	NA	NA	NA	NA	NA	NA	NA	NA	NA	NA	NA	NA	NA	NA	NA	NA	1451155	NA	NA	NA	NA	NA	NA	NA	NA	NA	NA	NA	NA	NA	NA	NA	4276332	7996350	9342108	2739242	1474502
9.531	233.117	m233,1169T9,53	PEAK	819930	7565612	NA	NA	NA	NA	NA	NA	NA	NA	331164	NA	12529942	10058916	7281259	10791324	10485887	21158950	16556180	19730930	18923746	7245166	9675767	5867428	7253314	9385078	21458180	16082884	25949948	22349514	12128474	10709502	8911296	7208896	7606964	10357016	19138706	14297389	19824692	19614148	14809980	12842659	15076265	11920657	7025332	7121464
9.912	233.184	m233,1839T9,91	PEAK	NA	4941140	NA	NA	NA	NA	NA	NA	NA	NA	NA	NA	5134294	4911966	5941600	6309700	7724970	5698798	4286047	5652395	2027313	7475564	6154668	7488737	6654932	4617262	7532680	3126230	4634740	3164147	7286430	6732798	8555948	5507126	6132948	5712089	5589376	3944300	5760838	5073008	6504946	7067544	7343869	6125552	11822879	7748300
1.68	233.922	m233,9217T1,68	PEAK	NA	5575947	NA	NA	532035	NA	NA	NA	537859	NA	NA	NA	6739692	7065245	2753050	1358790	3029160	8632675	3724430	886074	3206525	8705915	6605005	8005401	4015506	12821684	3796266	3952614	2351348	2040453	7643152	1849726	5544890	11403568	8956208	5000910	4429067	5828309	2746891	4980064	5387066	6285039	5681208	6328910	7639854	12979655
1.42	233.982	m233,9819T1,42	PEAK	55225964	101032336	6788364	423908	20887922	1574473	352435	1043769	NA	713017	422129	505277	145935200	152027984	159054768	124476184	154916992	223521696	138042352	114867656	93548472	137808160	120636888	108204712	99785368	187821152	102888160	94814560	76635376	98829536	75000680	113430496	119680136	165182224	141522688	143109776	148747616	108320168	103905656	109396272	82991120	167968224	147116736	162139216	148690880	183570496
14.739	234.131	m234,1312T14,74	PEAK	2012692	2253397	3199905	NA	NA	2742025	NA	NA	NA	NA	NA	NA	4200708	4899516	5165820	2388362	6911962	4438868	8281836	7841440	6525292	1397713	4463584	6775564	5479087	6096346	5053518	6514912	9007889	2985240	3259005	2984921	5237756	7730663	6690409	8072712	3828684	4364551	11043308	3242750	4734399	6359214	3012580	5073886	4577400	6837510
9.912	234.19	m234,1896T9,91	PEAK	1265614	9293923	NA	NA	NA	NA	620101	NA	NA	NA	NA	NA	9409588	8828182	5947795	9157440	11684764	10555130	5966445	8356596	9090092	9232056	14057717	8362586	12660270	10101422	11293458	10725385	9900802	9635694	10184252	12398805	9885469	14980273	10541400	8292972	10673917	10513834	7553979	9302711	9516369	9606858	9363515	9515738	9810952	10183082
2.156	234.969	m234,9685T2,16	PEAK	NA	628220	NA	NA	1187465	NA	306341	NA	NA	NA	NA	NA	1779132	1391807	2855899	1181200	660529	2711255	1030897	NA	1295510	1111535	4304610	2994912	3979496	4042019	1520309	1322304	924803	2736549	2419307	1235360	3587507	2056016	2196556	2599292	1774127	2571147	983699	NA	1584006	3260663	5607339	5267083	2340231	3646824
2.041	235.007	m235,0071T2,04	PEAK	1116474	4467162	NA	NA	346636	NA	534838	NA	NA	NA	NA	NA	8519991	8291324	8617147	7354157	6358386	8540524	4019128	3824986	4105410	9212347	6491293	6737984	5321553	7698056	5687374	5411944	4850056	6211671	6443607	6693448	4001013	7792204	6563864	7737923	9351196	5260812	4160447	5041706	4341609	7668846	8621325	5989214	6008346	7547446
3.547	235.092	m235,0916T3,55	PEAK	6447007232	19566229504	90786216	379117	680324032	NA	399568	440526	NA	NA	417995	NA	23353905152	23633670144	23928489984	24413442048	28043710464	26956101632	23917529088	27206324224	22336874496	18944548864	24437792768	24486819840	24602036224	23327027200	25538725888	20905418752	25805430784	22727274496	19905214464	26966773760	26792099840	27998441472	29231171584	28328962048	27637159936	23323262976	22619424768	24613730304	25028495360	26353543168	28982691840	28531427328	26954153984	22571143168
9.913	235.627	m235,6266T9,91	PEAK	4996706	10467261	NA	NA	3450496	NA	1062394	NA	NA	NA	NA	NA	13447928	8379252	11311874	8194176	8697454	10222162	9720824	11529277	10165586	12159455	12458750	8961701	9901036	8456389	9991480	6758704	9402375	9657897	8642785	8605542	10438533	11020843	9432064	9242894	9756783	6083285	12718903	6795128	12853467	8417031	11139000	8469905	11195148	8967445
5.554	236.09	m236,0896T5,55	PEAK	7978624	5150010	8121191	3391384	5096876	1960832	13028535	10226936	6438192	5973651	6275166	5992916	6019372	6189434	5261706	8363946	6315391	11874085	14536665	10893408	4580020	4346421	4767628	5822318	6197057	8198405	10747412	9228678	11675958	11868685	9214423	6622031	8583366	4743991	4485735	7458640	9908930	9405502	7699397	9359120	7540878	6825182	6636651	5909888	2925104	4353372
9.912	236.125	m236,1245T9,91	PEAK	18631808	28396468	2023854	NA	4712626	NA	9151379	NA	NA	NA	NA	NA	26874626	19399768	21471648	24814068	31477656	20858746	26213890	53574692	25564912	31726334	27675188	31691072	25261094	29699424	22333568	30420812	58312024	33348634	27822382	31672618	30033478	28133418	30969136	25902752	25474160	27704526	84699608	30275030	34252740	40279224	32252776	20575070	33703208	31485730
6.779	237.102	m237,1018T6,78	PEAK	NA	1697604	NA	NA	NA	NA	NA	NA	NA	NA	307391	NA	874007	NA	NA	NA	NA	NA	NA	NA	NA	711978	NA	NA	NA	NA	NA	NA	NA	NA	NA	40756804	45864984	39882676	47910920	35220164	49950804	40448764	42183296	39989552	52676000	NA	NA	NA	NA	NA
9.911	237.125	m237,1248T9,91	PEAK	1048306	11304103	146133	NA	NA	NA	NA	NA	NA	NA	NA	NA	17047036	12762589	11590120	15463498	18953624	13891440	5781784	9886049	6163709	16733528	16157112	12735667	16401609	16361781	15944427	10227297	14390135	15161519	5147063	20335992	16896862	20043644	17731346	16930430	11664611	10895225	8754567	9619894	12764374	11852792	20451980	15259796	20519980	15286864
1.674	238.927	m238,9266T1,67	PEAK	9626868	42893212	1128359	3584008	9704902	7982688	3406086	6868740	6877308	5398664	4997674	6413228	53713280	37379200	41076976	30931358	46808732	59744480	41666500	33393012	33663972	51649040	50722772	55301760	40024888	66989400	46608428	38820336	46709700	36121684	37447768	49002720	44121996	63469284	53746032	58582172	45156628	37052332	37376196	33165712	37348484	50934628	47995644	56751336	44099912	65860980
6.521	239.091	m239,0907T6,52	PEAK	1299974	7296212	NA	NA	310604	NA	NA	NA	NA	NA	NA	NA	6709362	8781989	7350515	7331262	10596088	11333233	7290155	6727278	7419380	6306134	13180183	14517530	9331359	17165306	17172524	10529152	11406011	10611744	10554992	10436105	7812118	13432128	9931692	13343670	10834106	11357072	8579216	9570051	9691131	9530544	20486610	17787402	17547034	17205850
6.014	239.103	m239,1027T6,01	PEAK	1337540	12212053	NA	NA	NA	NA	NA	NA	NA	NA	NA	NA	20579410	1696665	1405293	2750248	1582873	1002672	937364	886774	956968	13147597	3298808	4014911	2718048	6168490	4202270	3043311	2763273	1552843	2015145	45479392	40558736	39183296	39937236	34139972	34900524	25618430	29005622	24709430	27614500	6430656	10570411	17213176	5644799	4806537
14.742	239.237	m239,2368T14,74	PEAK	9707391	12359187	4854966	1275679	NA	1166252	NA	NA	NA	NA	NA	NA	14123044	22821420	11029669	11731871	17209724	6643280	6868384	8032888	7963680	10963509	18616522	17473906	12139144	12389587	4723624	8888873	8529933	4923799	2826879	12932178	10989095	17528296	20051586	19757046	6457282	7550166	4001771	4640550	5064230	22950076	17723388	14650161	13912143	16461663
8.904	241.107	m241,107T8,9	PEAK	962124	1590069	NA	NA	NA	NA	NA	NA	NA	NA	NA	NA	1836933	3792384	4211697	3694161	3189632	4756316	4364436	4139745	3324139	2969092	6854664	7147932	6965426	6644939	8141128	5251685	5239366	4994344	5449196	3978208	2906373	3914842	4859556	3797494	4886534	3035996	2942637	3780164	2011721	3807950	12112314	11164324	8410240	9441407
13.452	241.629	m241,6294T13,45	PEAK	17638410	8610985	2187706	2408794	NA	1931089	NA	524345	NA	775115	NA	NA	21030314	17516770	14055188	13421820	12501356	8541770	14224072	8879375	4724800	13336222	19112860	19457462	15542389	17341346	3798283	7374382	11939352	581532	1078070	9431871	13383223	17290888	22916882	13661895	11843940	10492400	1516381	NA	804697	23403996	23509656	21400814	19550670	12157001
3.934	242.118	m242,1183T3,93	PEAK	12824037	5744194	11390327	NA	27658980	NA	8170404	NA	NA	10871354	397259	NA	6483282	2450213	3206660	5401174	4186546	1483192	582843	3290845	1523614	4528230	2701366	4948523	7246740	5930860	3603744	2934928	719886	2679730	1322759	2941338	2377742	7008600	5980115	5159466	2429784	2242310	666154	2964009	2015574	4904058	4918516	6316006	3366564	4517056
3.382	244.099	m244,0994T3,38	PEAK	612011	4353820	NA	NA	NA	NA	NA	NA	NA	NA	NA	NA	3992263	4625914	6809099	8498971	6723014	2971554	6917731	8768465	3212092	2753406	6302330	5278174	6817446	2861074	5980466	3819431	9321162	4453946	2555117	8619566	7833144	7446926	8469004	7185540	4589224	6348497	7272796	2571663	2280197	5329028	8340064	8768365	6113606	4946746
2.683	244.997	m244,9973T2,68	PEAK	14727891	19944786	1674577	NA	3634430	NA	411704	306975	1826262	NA	340916	NA	21425554	28368754	27149860	24245308	25912010	25737644	17842542	20657364	21143258	21307738	27496668	24095008	22925068	40301780	30420570	15962193	21589030	18220964	20380252	31826396	33288302	41085520	40809968	39862328	34300820	29778330	23985534	33789048	38606088	37978636	44157240	46535444	41482488	39857684
2.125	244.998	m244,9976T2,13	PEAK	16442293	25525318	5154472	NA	17991732	NA	NA	NA	NA	390637	NA	774117	20860816	23634484	20165604	17987884	21805204	29024038	17745058	12971762	10829015	25291010	42424440	47980096	46000584	43612232	36035212	29203090	26736292	34068732	32910472	29098110	22436480	28398694	29772346	33969376	33970664	23081648	14848278	15800464	22434252	35552500	61437056	60631012	40059440	44908268
2.314	244.998	m244,9977T2,31	PEAK	6966852	9888043	5154472	436302	3411434	513189	1590120	1368110	NA	390637	370729	774117	13861109	15412516	17218504	14241016	14366365	14567191	11516582	12419635	8953876	10685597	12112185	9907746	12083899	15927333	11463142	6730412	7516696	8197868	5612990	14389463	13143630	15978113	15963660	15050291	12718144	9513315	11455884	9741375	10703533	13509039	23137922	17218576	13644783	13000581
2.103	245.077	m245,0768T2,1	PEAK	NA	2650432	NA	NA	NA	NA	NA	NA	NA	NA	NA	NA	1607855	5688522	4559928	2015686	5093909	5591069	3063832	956448	2568728	2685235	4216145	3312988	3497097	4374874	2552548	2516921	1212485	4901212	4937189	2242004	2928898	5373096	5683164	4550985	5685870	4058720	2282612	3441211	4640888	2981820	6683478	6297851	6435482	5672233
5.321	246.122	m246,1217T5,32	PEAK	27562838	238263056	NA	NA	16984696	NA	NA	NA	NA	NA	NA	NA	431756064	68413944	91519776	105599176	91549200	76886680	97112128	61143476	70954248	236347264	106124328	136553520	134631008	371000896	124833568	85872160	125241216	92846400	104602168	609774080	545831872	654572288	742152960	623666560	629887360	532698752	505051392	550321088	587079232	124467040	294193184	343797408	280919648	403354432
8.586	247.037	m247,0371T8,59	PEAK	2557218	8723129	NA	NA	1308029	NA	NA	NA	NA	NA	NA	NA	12018418	12046516	17381372	10682187	14041562	12639985	10763805	12749418	10369106	7538526	13433826	14890034	13973807	13685737	10654396	8722031	10567907	9317835	8491596	11235871	7215433	9399462	10470985	9408758	5830653	4564683	5200450	6667176	5321791	9433020	9709744	8547060	13325274	9317102
3.584	247.091	m247,0915T3,58	PEAK	NA	86915824	NA	NA	311940	NA	NA	NA	NA	NA	NA	NA	147575104	160255136	184988816	189652720	241552800	235591200	189820000	246067552	178863232	85073152	199234832	195187088	187165088	174967328	207207072	139245888	231857488	160423216	137557392	232021152	216902752	264217536	281263680	259633136	253594656	167501424	189994304	203886368	233920208	219304576	281497664	282996352	235398608	152018720
9.639	247.133	m247,1329T9,64	PEAK	5194885	6788304	5830704	6019238	7498832	3322294	3823950	2314062	1659470	2110588	2537838	819423	7602641	5740466	9011549	6992050	8242659	6325524	4298816	3771662	3419874	6946870	5890133	8138871	7293806	7127500	5573818	2867800	4241448	2228522	2678068	7829215	6748512	7335981	7282068	8767100	3378263	3661303	3715078	3167600	1827653	5757958	8264144	7788248	8035285	5137718
5.038	247.144	m247,1436T5,04	PEAK	NA	5650804	NA	NA	277259	NA	NA	NA	NA	NA	NA	NA	8546458	9504704	13185595	10750646	10925367	12056388	9482775	9936515	9278429	6733975	12312529	10240551	11618000	9680685	12012563	9454020	10143751	10374604	7654095	8393750	5226761	6147242	5066181	7393038	6326331	4817848	3679522	3789020	5049412	1779172	4926596	4874117	8222332	7331870
9.913	248.652	m248,6522T9,91	PEAK	3517441	10304594	NA	NA	2204651	NA	1784696	NA	NA	NA	NA	NA	8927028	11091411	6399930	9356251	11042021	10298416	8218926	11778568	10941323	11643438	11382180	11034811	12359273	9502203	11952323	7987484	15512079	15082840	11365873	13689280	12558838	14448009	9796617	13620932	11347215	6660386	13048183	13296897	17460028	9947392	12426818	6024735	13917222	17627864
8.588	249.008	m249,0084T8,59	PEAK	388714	5580736	NA	NA	1034505	NA	NA	289811	NA	NA	NA	NA	7806058	9865720	13002875	7639286	10181510	8096398	8023912	10508932	8591040	4002706	9015786	9303868	8665943	7963314	6482488	6913830	8474848	6499028	5413880	4960589	5108368	7090850	5698990	6289576	4111842	4236424	3201844	3876284	3345211	5061378	6189870	7061578	7475534	7189044
3.814	249.054	m249,0535T3,81	PEAK	NA	2777347	NA	NA	NA	NA	NA	NA	NA	NA	NA	NA	5308934	7453314	3861272	4162239	9363194	6557493	1792242	6063073	2343542	4248254	6201134	6090722	7665818	4532628	5807220	3513507	5246842	6659672	4244585	10297829	8038840	4732872	11826631	9166595	5765130	10563589	4345241	4864930	6365858	9893001	7841604	7091868	7435872	3628271
3.281	249.131	m249,1307T3,28	PEAK	2748211	9311852	NA	NA	NA	NA	101806	NA	NA	NA	NA	NA	9970593	10160135	9851887	17322362	15446743	8064094	7454244	19976658	8004892	9705397	13431923	18899284	18465626	6369875	13092137	12821352	22900798	12497568	6572441	15935331	12902859	13183009	18321796	12261495	14543653	15677121	15329719	7797582	6018964	11209788	25469518	15139185	11478597	7950280
5.284	250.063	m250,0635T5,28	PEAK	NA	7193644	NA	NA	NA	NA	NA	NA	NA	NA	NA	NA	5717580	NA	NA	NA	NA	NA	NA	NA	NA	6380990	NA	NA	NA	2319090	NA	NA	NA	NA	NA	215140192	173315984	238263776	202276784	201253072	180037008	155832048	153625856	175818000	191656176	449018	NA	NA	NA	NA
6.195	250.118	m250,1183T6,2	PEAK	467796	4061318	NA	NA	NA	NA	NA	NA	NA	NA	NA	NA	7805600	701915	NA	NA	NA	587514	1275054	NA	583694	5748100	674174	437053	414475	2947861	441300	833020	1958937	NA	742586	25121602	24336030	24912358	27479472	20993140	22067110	21035826	19780876	14366529	21450052	1186543	5844844	5902521	1114661	4341683
10.321	251.127	m251,1272T10,32	PEAK	2863070	9031549	NA	NA	406640	NA	NA	NA	NA	NA	NA	NA	12023563	25357110	22055092	29021966	25723880	24984050	17557908	19917096	17362988	9454302	21127614	23926608	22565198	23253192	18074724	16537513	20316688	21084260	21890322	10998919	12261795	11913181	10883911	12893506	13035165	9793350	8069598	10492722	10669889	10148185	16201816	13498067	18035864	17672914
1.421	251.992	m251,9922T1,42	PEAK	8771088	14548859	NA	NA	2818867	NA	NA	NA	NA	NA	NA	NA	20331482	21513988	23131702	14387675	23494094	35565412	21023314	13377575	7913034	24129374	16371954	15191216	10848683	33094628	11318046	12052661	7793376	10289440	9177226	15389301	21150132	22989710	18398814	22314920	24287620	17800870	9750420	12058841	8168066	29100892	22297036	26238150	18904918	34173460
5.289	252.06	m252,0603T5,29	PEAK	NA	NA	NA	318202	NA	NA	NA	NA	NA	NA	NA	NA	NA	NA	NA	NA	NA	NA	NA	NA	NA	477396	NA	NA	NA	NA	NA	NA	NA	NA	NA	7899745	6696570	8441401	8379838	7900556	6496368	5715076	4888194	5630232	7364466	NA	NA	NA	NA	NA
2.025	252.973	m252,9733T2,03	PEAK	1489422	3491151	NA	NA	NA	NA	273210	NA	NA	NA	NA	NA	3487520	2652403	3664229	2339442	2821124	3812036	1904926	1635826	1509329	3648529	2207066	2006950	2092148	2332594	1678959	1294624	1323016	2648705	650791	2133180	952004	3416563	1594763	2355694	2094755	1853562	3577928	3611565	1825790	4060224	2700918	1809506	1003647	4527726
8.218	253.096	m253,0964T8,22	PEAK	4239953	6635016	NA	NA	NA	NA	NA	NA	NA	NA	NA	NA	4500206	NA	NA	NA	NA	NA	NA	NA	NA	7390820	21015704	20134120	18286968	33723984	18388752	19595534	20675796	16318700	10614933	NA	NA	NA	NA	542886	NA	NA	NA	NA	NA	24927512	62523056	41247724	21469176	21377168
9.271	255.099	m255,0989T9,27	PEAK	8368516	3981682	7814238	7239028	5592998	4720550	700885	337907	999153	NA	995716	NA	5067934	3734472	5335438	7307886	6217068	334172	NA	707194	763693	5526726	3655714	9132954	5214562	7127224	NA	996999	548298	891055	1133040	5366782	5145058	5077132	6592670	8982377	NA	409309	784426	NA	NA	7226927	6281792	5847674	5977163	4095194
6.779	255.113	m255,1127T6,78	PEAK	NA	NA	NA	NA	NA	NA	NA	NA	NA	NA	109621	NA	NA	NA	NA	NA	NA	NA	NA	NA	NA	335551	NA	NA	NA	NA	NA	NA	NA	NA	NA	23112148	24632734	20138502	25243906	17724694	23715826	19498604	20864966	21405688	28012784	NA	NA	NA	NA	NA
8.646	255.158	m255,1583T8,65	PEAK	45754456	50231784	50597356	34165792	34447352	26814664	5762046	3492506	NA	5300485	4144520	1341862	55145792	35669416	48198868	55782528	64822972	4311044	7223086	8144700	6748424	64428516	34956764	42119348	62288684	74238984	5264804	3681227	6090611	2584274	3797088	50420456	50277288	50207768	70517816	83725968	6558574	2524834	7946867	4349370	4255624	58842848	69859272	55208592	42719212	38747100
9.389	255.159	m255,1587T9,39	PEAK	28324864	37964724	22391558	16384565	20216636	17369174	1027420	835616	NA	331949	508599	NA	42963264	29082282	26495628	53197676	51150612	3420490	1339427	432145	2345780	46786024	40119904	26130198	51051636	72559008	418830	871988	1764236	555390	1330444	34872884	56097120	29825376	49777588	65867312	1740344	362012	1402274	242226	1395021	71021384	49728604	47906868	33682404	40176300
5.134	256.015	m256,0148T5,13	PEAK	NA	3748446	NA	NA	NA	NA	NA	NA	NA	NA	NA	NA	15578834	35648792	36588876	32410862	37016116	36699404	26258100	32531206	24272028	5630964	NA	NA	NA	1468007	NA	NA	NA	NA	NA	NA	NA	NA	NA	NA	NA	NA	NA	NA	NA	1093696	4268997	4451374	1473365	1421449
1.134	256.959	m256,959T1,13	PEAK	200899248	128677248	39106912	4844216	3828874	742987	NA	1227181	11326571	19048158	14519167	12828673	108558528	75922040	49693708	104610480	117138600	46931392	95561776	334692832	392011904	65978804	41398848	77704840	115733984	29838596	111691808	114746232	421711104	192745600	359368288	110788408	109295672	82769472	112723384	128797232	83186664	115512640	634903168	186407776	312556160	125498672	99130896	71092752	73801040	13564011
9.912	257.217	m257,2169T9,91	PEAK	1630830	7311759	NA	NA	NA	NA	NA	NA	NA	NA	NA	NA	5373970	6449630	6348852	7205591	10437342	8814399	4890930	4213183	5516680	6900852	8455467	9953443	8216809	7198862	8248206	5349772	8003548	6074762	5648312	9450376	7591993	9146681	6081076	7043522	8361240	6406803	6466202	7855163	5250791	3456134	5620330	8036385	8330561	7769536
9.913	257.638	m257,6384T9,91	PEAK	NA	11529379	NA	NA	526988	NA	NA	NA	NA	NA	NA	NA	17579516	8748952	17827810	16896814	19221120	15238613	11093185	7742484	8005584	12300422	17638382	18761546	12505859	11465923	13815898	11540177	17866882	14292878	5638014	19627032	19137958	16858708	16167940	12944641	14528077	13657179	8504011	13312921	10101275	11881324	18878772	17734356	17940704	18491500
5.135	258.011	m258,0113T5,14	PEAK	NA	3876812	NA	NA	NA	NA	NA	NA	NA	NA	NA	NA	10632875	23834202	22590844	19990544	25043490	21077750	16004833	18244260	13487511	2815663	NA	NA	NA	455795	NA	NA	NA	NA	NA	NA	NA	NA	NA	NA	NA	NA	NA	NA	NA	865258	1713910	2842222	743740	1352297
4.795	258.049	m258,0493T4,8	PEAK	NA	4229026	NA	NA	NA	NA	NA	NA	NA	NA	NA	NA	3876767	1698224	3080495	2821832	2991470	1343957	1048846	1513423	1345362	4074272	3135091	3112682	3081079	3006347	699045	1363006	NA	2016796	1919106	2650310	2262858	3274795	2060393	1817907	1443302	1689510	1849953	1696266	1237364	2111468	3612179	3068616	1646319	1971194
9.913	258.222	m258,2221T9,91	PEAK	1721579	8475559	NA	NA	NA	NA	NA	NA	NA	NA	NA	NA	6440556	10205805	10482170	7446674	10608048	9827490	5275248	7793610	7133868	7814757	10271844	10425418	8162828	11914860	10070391	9501769	8302539	8487725	6008522	9930348	8980206	11241510	8056528	9289987	7687838	7945276	7477854	5182428	6237098	8144836	10572186	9082691	8469025	10051024
4.654	259.013	m259,0133T4,65	PEAK	405909	2203057	1065700	NA	2917931	NA	552601	NA	NA	NA	501839	NA	3016229	3683459	4391983	4873943	6759458	6109275	4871858	2934541	4233699	1814911	2523230	4824812	3554266	3988379	6613646	1885613	2180776	1963303	2705394	5098438	4084713	5351104	4842551	4754650	5599086	5187212	2150497	2978699	3486929	3882238	3668968	7253219	4711133	5112880
5.37	260.186	m260,1856T5,37	PEAK	NA	407084	NA	NA	NA	NA	NA	NA	NA	NA	NA	NA	2378866	979137	1771725	1870764	983656	2238382	1678074	444020	912349	1525308	995992	3230799	4312920	2190559	2984712	2597177	2054405	2587971	1871516	1827015	2777797	3175780	2736018	2575076	2515625	1544404	1721375	2028516	1967163	2603308	2724638	3721966	2497048	1649755
2.124	262.013	m262,0134T2,12	PEAK	543386	2365681	NA	NA	NA	NA	NA	471626	NA	NA	NA	NA	625088	988280	NA	693961	NA	629822	NA	614715	762375	NA	4922984	4408338	4424127	2873049	3556771	2426150	1383498	3559125	674736	2137014	513661	1182950	1481000	2808564	1657012	569108	NA	1156752	521486	3058279	7302329	9376783	3873115	2886974
8.587	262.04	m262,0398T8,59	PEAK	NA	2619724	NA	NA	326970	NA	NA	NA	NA	NA	NA	NA	4689163	7101835	7893618	5972728	7663313	3742456	6198144	6972098	4774006	2280114	7288186	6295932	5531956	4830761	4175473	4338540	5748112	3495083	4639924	2543324	2523342	4748202	4902275	3818207	1538277	2431791	1728900	2706295	2097288	3231450	4638227	3898906	5084931	4236612
5.598	265.118	m265,1184T5,6	PEAK	2619236	16394267	NA	NA	1987211	NA	NA	NA	NA	NA	NA	NA	14643565	25572838	23720318	27565638	29847072	27572212	27166554	20888166	23916096	13345762	26841154	26113058	26630800	21426048	34493032	18120950	24759526	22205490	24686512	19051094	17925378	12976232	19961826	16619004	19244158	12097656	12438618	15045468	16170886	17336644	16692413	16598478	14361059	17743924
10.87	266.138	m266,1382T10,87	PEAK	6049320	3883989	4672457	3579058	8450169	1919980	40977688	18060598	13679150	15068508	13180667	21440874	2213132	2989133	4882230	3899618	3860825	43751748	29796954	12548801	13608101	3111560	4061493	2924276	4782754	5933186	24943400	26212304	18053228	18502034	24573516	4672412	2849901	4147359	3830956	4653510	42455272	22941124	18871100	22911292	20161090	5504040	2274706	3446794	4751210	4328777
5.479	267.108	m267,1083T5,48	PEAK	NA	NA	NA	NA	NA	NA	NA	NA	NA	NA	NA	NA	NA	NA	NA	NA	NA	NA	NA	NA	NA	NA	NA	NA	NA	NA	NA	NA	NA	NA	NA	NA	NA	NA	NA	NA	NA	NA	NA	NA	NA	1236531	4322026	4614396	2070950	355388
6.204	267.144	m267,1445T6,2	PEAK	NA	NA	NA	NA	NA	NA	NA	NA	NA	NA	NA	NA	956766	274598	NA	NA	NA	NA	NA	NA	NA	423105	NA	NA	NA	400497	NA	NA	NA	NA	NA	4343740	4859173	4070572	3986399	4869315	3580954	3195046	2615684	2090118	2291815	NA	NA	385361	NA	514908
3.874	267.169	m267,1695T3,87	PEAK	NA	1685858	NA	NA	NA	NA	NA	NA	NA	NA	NA	NA	5966171	13470111	13424546	15695252	14054175	19532544	16390527	13815716	8375898	1611117	NA	NA	NA	NA	NA	NA	NA	NA	NA	2153180	1298396	1796196	1593405	2422645	1713008	1989838	1340770	465812	1929133	NA	458860	NA	NA	NA
1.416	267.969	m267,9693T1,42	PEAK	14673773	60262476	NA	NA	NA	NA	NA	NA	NA	NA	NA	NA	40651716	44874356	36174252	77727088	95482128	20745936	41728556	99145904	83938408	24367946	29077366	75128208	75371192	14808281	63643800	60045992	88833608	72235288	48168988	79329200	57711524	42855376	76346560	73249128	59590760	69931048	101362648	73105432	58126284	13479058	75010888	81218648	51309116	8094151
5.321	268.105	m268,1052T5,32	PEAK	NA	2087539	NA	NA	NA	NA	NA	NA	NA	NA	NA	NA	3446188	394149	NA	NA	NA	NA	NA	NA	NA	1437788	NA	NA	NA	2913780	NA	NA	516360	NA	NA	4551960	4442708	5937784	6885311	3626294	2488112	2855768	1063465	3857972	2404542	NA	1825466	2599199	1457541	2707544
4.504	268.153	m268,1533T4,5	PEAK	NA	896309	NA	NA	NA	NA	NA	NA	NA	NA	NA	NA	1847664	5438288	4600696	4423768	5037493	5903286	3852977	4241382	2468380	387862	1287025	1731011	NA	11547374	687164	702709	435779	NA	NA	3866026	4688112	5013234	4876968	4131510	4714557	3090398	4800936	4605725	5075556	426910	626383	995381	9692506	16379544
10.32	269.138	m269,1381T10,32	PEAK	NA	1861480	NA	NA	NA	NA	NA	NA	NA	NA	NA	NA	2399812	5923614	4730576	5732236	5215639	5834036	4021812	5181433	3689055	2929739	4883123	4951048	5679044	4990772	5416964	3101846	4813459	4364348	5991892	1966772	2014070	2637122	2780053	3124864	2130982	1749253	1853830	1466526	2427934	2278998	4017914	4234590	3879970	3841161
8.615	271.062	m271,0623T8,62	PEAK	NA	NA	NA	NA	NA	NA	NA	NA	NA	NA	NA	NA	NA	NA	NA	NA	NA	NA	NA	NA	NA	NA	NA	NA	NA	NA	NA	NA	NA	NA	NA	10753605	10162122	13585284	12501677	10205070	10063775	8236020	6575734	7301256	7138092	NA	NA	NA	NA	NA
6.2	272.1	m272,0999T6,2	PEAK	NA	NA	NA	NA	NA	NA	NA	NA	NA	NA	NA	NA	1090411	NA	NA	NA	NA	NA	NA	NA	NA	1467537	NA	372292	NA	518087	NA	NA	NA	NA	NA	5436625	6036210	4737963	6241069	4259330	3615680	4993866	4631478	2996152	3329789	NA	1141280	403218	NA	316947
8.64	272.185	m272,1854T8,64	PEAK	11407514	14573655	11416414	9249724	9380979	7129723	1114117	NA	NA	452092	NA	NA	15230204	10927113	13622124	16268402	18974104	411396	594887	846600	NA	19594152	9315951	12558838	17787708	19053076	NA	491438	NA	NA	NA	13882244	15212201	16602651	20175012	23406426	1418018	NA	976524	NA	621612	15149706	19397280	15230236	12348185	10659408
7.81	274.003	m274,0028T7,81	PEAK	584668	4465620	NA	NA	NA	NA	NA	NA	NA	NA	NA	NA	3561201	3542370	4251683	5479796	6117681	4414896	4294414	1836117	2887325	2456918	4391528	4725468	5855079	4606371	3959891	4567464	2816842	3754836	3507795	2693332	1647233	3507272	2403880	2767825	3421793	1365996	NA	1611156	2350489	3854789	2610996	2303920	2995642	2160033
1.419	275.007	m275,0074T1,42	PEAK	40171240	79158280	2341510	NA	16566066	NA	410743	NA	NA	NA	NA	NA	107461456	122063816	129313256	101151192	105258744	168268272	106174120	83206688	73423448	102545600	98066392	82299072	76641712	154315536	75561880	77940920	62255252	67304600	54488024	80389080	92312352	123448808	108645120	123115368	114490952	97285968	79884560	80763208	62015928	135963504	115209896	131583616	113070016	148289888
9.914	275.227	m275,227T9,91	PEAK	5282290	17911634	NA	NA	1169140	NA	1327149	NA	NA	NA	NA	NA	21100838	22503710	19987406	26639672	30069180	28906074	17481650	22463960	19773858	22326538	26581314	29804410	25774888	26463496	26461992	18983638	30423580	26092954	23245414	28659590	26628632	32642952	23300962	23489786	22201056	28975190	22692172	20740938	21037086	22744052	32544814	26512114	33040648	24652260
9.913	276.233	m276,2328T9,91	PEAK	18294106	63828928	2052745	NA	7804406	NA	7602702	NA	NA	NA	NA	NA	79267456	73272912	72491352	93020536	94754456	86583328	57064364	77824424	80206688	72760312	90908512	93551192	95808376	94274808	103165656	74618128	102004704	87665752	82565112	101627744	98189464	111900472	86243952	97063152	83555976	77853768	81339360	84272408	90483656	73910744	103814992	91691152	102671064	87315344
4.798	277.018	m277,0177T4,8	PEAK	1778193	2818699	NA	NA	NA	NA	NA	NA	NA	NA	NA	NA	2688960	3446643	1803657	2305042	2539697	2124509	2012353	1361428	1124946	2876598	3470068	3042000	1998048	2789584	1539588	2390304	1471956	1659374	1903885	2671947	1579854	3544999	2636462	2468658	1745959	2479438	1247830	2589381	823565	2740726	3470632	2502683	2273338	2817144
8.652	277.14	m277,1401T8,65	PEAK	9463743	9323543	10014127	6391040	6220790	5164028	339239	NA	4325350	NA	NA	NA	10260438	6804830	8712203	10007496	12361130	314298	1429534	NA	NA	11256302	5898824	7780719	9856585	14219864	505708	372543	NA	NA	NA	10835385	7905268	7827512	9771157	13241353	968365	NA	405171	NA	346306	11852061	13373291	9765668	7655566	6366478
10.147	277.179	m277,179T10,15	PEAK	1043482	4480386	NA	NA	327074	692593	7272566	4194243	4259002	4554940	5406927	7214027	8657763	7134412	3647449	8034806	9033021	26507160	25869828	18432386	24173568	6314568	8416132	6119140	6966132	11110042	20737630	16065067	22178586	21329062	20346248	11522129	13288303	5566070	9955801	13691678	21544576	14224166	19109082	18407814	22288162	12317404	15654224	14650110	8129616	9431171
12.371	277.18	m277,1797T12,37	PEAK	20690758	18121840	24362666	17689702	29193270	17403992	63795192	55736092	57181488	45386272	48312976	61225976	14478087	8264205	22715122	16493568	15381965	83310216	45440128	58844612	49783124	21597960	8275366	20831680	21222464	21181294	58236224	53596876	54570540	54685184	64632272	11273589	9986839	22994458	19691486	18486512	70590112	50229820	39036676	39792024	49714880	18429806	10706859	13738192	23909572	20160524
8.283	278.982	m278,9822T8,28	PEAK	NA	NA	NA	NA	NA	NA	NA	NA	NA	NA	NA	NA	NA	NA	NA	NA	NA	425767	NA	NA	NA	NA	NA	NA	NA	NA	NA	NA	NA	NA	NA	NA	337008	NA	NA	NA	309103	NA	NA	NA	390004	2340370	9796856	6259726	3517348	1555759
12.686	279.159	m279,1588T12,69	PEAK	31196950	16890798	20723170	32402806	36105588	28828612	33296392	25565668	28118886	36006260	78267880	43522696	34504020	32631068	36348536	33495168	37022520	52661944	36326240	39274356	94209488	29725180	31432878	44026348	32556984	36870664	40978120	43532428	47825064	83970760	94490256	38216180	41310112	35768264	35387652	33076354	45105132	38770872	44486452	72220112	82755160	36517132	36048708	44812460	40075836	34099664
14.323	279.231	m279,2313T14,32	PEAK	3345603	12757282	NA	NA	NA	NA	NA	NA	NA	NA	NA	NA	12932697	16264134	14645568	15842509	23850844	13882365	20469936	8823114	9968425	6033483	13850643	17613790	17761182	18555844	16871060	8801568	7574428	7484808	3625766	18814628	18318904	18123278	14723674	13122861	15952410	7369143	3230806	6325942	6054283	16500272	19050862	20943962	17382570	23599188
1.42	279.987	m279,9872T1,42	PEAK	6870563	14181469	NA	NA	2382114	NA	NA	NA	NA	NA	NA	NA	19207636	23656926	23388710	15852457	18489954	33273558	18272642	11497584	11534051	19425774	18651150	16588495	10356314	27879912	13012375	11837997	3329269	11940704	9549097	17608804	15896752	26236960	18715564	18917224	19887270	14145821	10454071	15428096	7824990	28207280	20071966	23500776	19550528	27296152
2.044	281.013	m281,0132T2,04	PEAK	1323843	4150662	NA	NA	487050	NA	386847	NA	NA	NA	NA	NA	5147588	4868692	5968729	3976507	2992794	5552348	3331663	2907398	2621246	3926553	4427904	4694474	4602336	4160230	2968996	2431100	1792668	1863629	3601432	4397498	2416727	5563342	5237784	3825792	5861880	4082275	1412068	3654141	3948057	4221437	4535580	2163012	4360072	5758235
10.618	281.138	m281,1384T10,62	PEAK	12090418	9304230	10729957	9266152	7892532	8649429	6942823	5517561	5793647	4520592	4361500	3818540	8460401	10460668	11190023	11013346	8734803	9692771	8309775	5451316	9924244	8237834	10298032	11065416	8602096	11243028	5607114	7317412	8187530	8029080	9436176	14746799	11139628	9347209	8713030	12040572	5484474	7033531	7390974	9997079	9073073	10683363	11738270	12910600	8648280	8533837
3.968	282.119	m282,1195T3,97	PEAK	NA	728684	NA	NA	NA	NA	NA	NA	NA	NA	NA	NA	4289796	2523202	3377970	4077513	2176510	1902938	3834154	4402244	2562909	2206010	4251827	3117506	3699273	5386340	2987715	1783254	1890934	1766546	2095315	4818318	4615522	6324318	3895312	5323063	4788876	4326440	4896008	4811406	1626977	3524022	3272551	3382932	2277571	2844468
4.801	283.031	m283,0313T4,8	PEAK	500120	2104088	NA	NA	NA	NA	NA	NA	NA	NA	NA	NA	3937213	1872070	1879962	1559328	3094776	2702481	1557129	2411489	1489474	2740615	3091548	3087684	2444616	2246901	1127150	1070882	1235833	1431068	1173679	3289054	1773847	2363324	1541644	1346887	1626521	1461564	2337962	1573185	752619	1948355	3230132	2485570	1626809	1989701
4.954	283.174	m283,1738T4,95	PEAK	333262208	263164416	263830032	210569888	213726688	232455024	1429138304	974273728	1007259968	1089394944	660312448	789631808	270677152	256023632	279757152	248467392	270322144	1209581824	1441756288	1332438400	1121008512	248223376	250200256	243459888	267730592	295691488	1410560640	1134307712	1651870208	1097735424	1230641920	299763616	273334240	275280320	281548448	307649920	1429868288	882373376	1419072128	1037507136	1246026496	280399360	264280944	282751072	206478016	247068320
15.862	283.313	m283,3125T15,86	PEAK	606110	3711552	NA	NA	NA	NA	NA	NA	NA	NA	NA	NA	6007030	4799968	3809262	6832030	5751970	8180855	5251643	7737900	5758054	4003472	5282778	6054134	3722137	4380656	1983883	5361950	5444880	2020786	1397706	4183410	3988315	4607744	4691774	4174777	4562705	3958530	2631699	4543381	4395107	5372371	4538280	4627636	5589752	6098506
5.992	285.156	m285,156T5,99	PEAK	NA	2084718	NA	NA	NA	NA	NA	NA	NA	NA	NA	NA	6527476	3824515	1150609	9108919	11676189	5314422	1796187	8121604	5716602	2766445	9606961	5971226	13176717	4639466	6013993	10459231	6115662	10057512	5046850	16284102	11005977	4741510	10135347	12757532	6685401	8411354	7366479	7962254	10176624	7751653	11295167	12678895	3939843	4030630
10.144	286.144	m286,1438T10,14	PEAK	NA	416961	NA	NA	NA	NA	NA	NA	NA	NA	NA	NA	473681	NA	NA	384188	382089	NA	NA	NA	NA	NA	968950	1171045	2295001	1893295	1772343	1090856	1259438	1627476	875964	4414572	3336660	3920518	3251232	3744668	4605422	3331019	2905742	3199798	3720092	NA	418769	589829	873745	1595382
6.126	286.201	m286,2008T6,13	PEAK	NA	5292340	NA	NA	NA	NA	NA	NA	NA	NA	NA	NA	5901602	6695690	7197594	7691263	7897442	7252478	8126634	5040320	6592803	4855905	10428475	6333054	7769307	7677416	9523183	8259988	7447048	8392506	7131547	8329420	4450305	7466882	7902297	9568666	6805884	4664607	5552426	4139043	5811135	4210307	9280254	8763473	4722882	6260536
10.774	286.309	m286,3095T10,77	PEAK	4889940	3989404	NA	NA	NA	NA	NA	NA	NA	NA	NA	NA	5363740	8014120	5332478	8827252	4523046	383675	2726515	1383278	920908	5179122	7375334	7279487	6861843	6519286	422695	964525	998297	NA	NA	3874670	2982020	6972508	6773332	8229579	2391242	2842966	361596	799400	NA	8853162	7577464	7667280	9998563	7081314
11.615	287.128	m287,1276T11,62	PEAK	NA	2482544	NA	NA	NA	NA	NA	NA	NA	NA	NA	NA	4046193	8589642	4593826	5441949	6223668	3689157	8042214	5608780	4961056	2152605	7830912	5963852	5626254	5485635	4577598	3546907	3746294	2084203	1843692	3003188	2837526	4844182	3635212	5851891	3195847	3880873	1202911	1203659	488734	6056468	5012581	7388590	6031318	5251968
6.788	288.216	m288,2156T6,79	PEAK	1246353	9285052	NA	NA	844650	NA	NA	NA	NA	NA	NA	NA	6952282	4316088	6520406	5776496	7017146	9784509	8509233	4859264	4995152	8970532	15788858	14955244	12257110	7188785	14044977	8435676	15024918	10951652	12396023	8176064	7974702	7114010	8196574	6558554	8371468	6001228	5690934	6537109	6469620	9710893	11327629	11512445	7722429	6815604
11.619	288.634	m288,6336T11,62	PEAK	6757180	10192325	NA	NA	NA	NA	NA	NA	NA	NA	NA	NA	14449330	36434068	26583984	24174742	30423994	24767978	35743584	25734226	26845466	14356630	29328770	31096534	21651496	25437426	17852828	18147188	21678610	12243643	7790522	13838156	17425180	23733602	20671076	22437306	18051692	13142553	6183123	10491114	7143374	22139046	30657382	30278572	30521690	27441504
9.65	289.209	m289,2091T9,65	PEAK	2806487	13412443	NA	NA	848862	NA	NA	NA	NA	NA	NA	NA	18975614	16657845	17953266	17644470	23233414	18519912	10667719	18917532	15506234	11446940	17873956	21903460	16017673	18001626	15014792	13146510	19183338	13040843	16269418	20490630	14633149	24318858	20224796	16933324	16200974	15625342	12042277	18006450	16080787	13220426	22295882	21989530	22644956	15745703
12.42	289.64	m289,6404T12,42	PEAK	685830	849080	NA	NA	NA	NA	NA	NA	NA	NA	NA	NA	4533764	6455688	6802705	5851394	7439141	1997221	5836387	7943138	5636706	1729007	7389359	6064836	3443397	3972139	1271466	2903012	6061756	865098	679251	4493269	3230678	4735594	8798431	6977220	2484367	3634710	1223140	734909	1362043	9544670	6102410	7040616	6371910	3902037
9.937	290.218	m290,2183T9,94	PEAK	2750380	4231528	NA	NA	449108	NA	1206187	NA	NA	824586	NA	NA	4421945	20275216	NA	8507213	3568164	4835721	NA	NA	1515481	6899592	59101008	2046880	6735740	6650138	550867	130105	3173276	NA	2448588	4806688	4739301	7616720	4369732	5672148	5075002	NA	781840	1271829	4795074	10108664	8588597	4830016	10411029	7692734
10.071	291.148	m291,1481T10,07	PEAK	NA	NA	NA	NA	NA	NA	NA	NA	NA	NA	NA	NA	927976	1855153	3041289	2712426	3364397	3703801	3977459	2164776	3704604	NA	NA	NA	NA	NA	NA	NA	NA	552862	NA	2318371	684339	2699004	788170	474383	1069106	1147644	NA	1271615	382408	NA	2470332	2052751	NA	NA
9.634	291.223	m291,2225T9,63	PEAK	4354238	23730992	659948	NA	1387554	NA	1544330	NA	NA	NA	NA	NA	32272252	34827176	26520818	31799448	38732304	33024104	19254654	35289532	30572982	22365670	24441372	35151732	29846500	30693420	29618902	26395882	31591592	24873336	28348580	30958254	24923850	37144500	31427858	30502134	26595430	29962732	25250134	31491580	28159446	20720900	45524620	38652624	35254104	28440946
9.926	291.224	m291,2245T9,93	PEAK	3133548	13493817	459023	NA	1172835	NA	567476	NA	NA	502325	NA	NA	15030914	34317156	8223396	17374708	20431650	15501464	NA	1068897	2318325	22306418	77092424	17007980	13870266	16424355	15771910	5140421	11902214	18779174	14780515	23817730	22585024	35221308	10611234	20605718	21423052	13848774	12353764	16590450	21585742	23857346	30904300	24761198	25119866	19827194
5.647	292.074	m292,0744T5,65	PEAK	NA	1766604	NA	NA	NA	NA	NA	NA	NA	NA	NA	NA	1422394	NA	NA	NA	NA	NA	NA	NA	45767	996719	NA	NA	NA	NA	NA	NA	NA	NA	NA	55079544	50342848	47592688	52877448	60347368	52557928	45908748	43003432	48046920	54705520	NA	NA	NA	NA	NA
9.92	292.231	m292,231T9,92	PEAK	62512408	215134416	3966141	NA	25620308	NA	24565634	NA	NA	2331217	NA	NA	204687136	352250944	140960304	253997104	304367264	208963056	30857540	51922952	52675056	279288256	539881600	278029344	215404000	250905904	292426880	166149424	239309072	295117536	241807984	343582880	354478208	429657152	145975616	296453600	318613024	230902816	238861648	285632512	297279840	284710752	401379584	379115552	361506528	228761264
3.582	293.096	m293,0956T3,58	PEAK	197840928	9117249536	NA	NA	373684	NA	NA	NA	NA	NA	NA	NA	14611330048	16110635008	16667127808	17852184576	21958144000	20853377024	18355853312	22214483968	16646516736	8955425792	18542051328	18973714432	17699833856	16418215936	18825412608	14056035328	20866336768	15292221440	13323548672	21462388736	20007645184	24833662976	24953346048	23611234304	23144896512	16908161024	18022938624	19174311936	20445861888	20737622016	25535623168	25582217216	21022785536	14986643456
9.913	293.096	m293,0957T9,91	PEAK	2631473	1136512	NA	NA	NA	NA	605211	NA	NA	NA	NA	NA	3444584	6034884	4024404	3486595	1214137	2914840	4403284	3632315	5466865	NA	8584831	3789893	6345814	5900660	4600126	4206205	6048543	9624259	1726754	7381512	8190694	5399206	6096930	3350142	6425078	5067594	3910139	3386257	6441456	7995740	2920048	5098665	4992882	4681936
9.917	293.238	m293,2383T9,92	PEAK	224208672	750165504	27890480	NA	94051120	NA	87317680	NA	NA	2289979	NA	NA	855953792	921359936	780837056	952729216	1115169024	923551104	466743424	652685056	637133184	851951424	1152355456	1076519040	992683264	1052161792	1068546496	724305984	1041019776	1022423936	972988672	1110602624	1085505024	1234712448	848793152	996457088	961981760	847573440	893565568	912286848	983788736	888164032	1214252416	1091936640	1146293760	1006047104
3.58	294.101	m294,1008T3,58	PEAK	19363938	924410496	NA	NA	NA	NA	NA	NA	NA	NA	NA	NA	1529673728	2065745280	2210428928	2186204928	2970649088	2862151680	2007952512	2490628864	2192688128	900508928	2264713984	2232058624	2364021248	2126692864	1932488576	1744212224	2801391360	1986918912	1698494208	2213495296	2752105216	3335854848	3074848256	2677189376	3011513600	2014285952	2011380480	2490141440	2775536640	2658599680	3395366912	3432695808	2810134016	1741945472
8.217	294.123	m294,1228T8,22	PEAK	1973391	3578076	NA	NA	NA	NA	NA	NA	NA	NA	NA	NA	925314	NA	NA	NA	NA	NA	NA	NA	NA	2912024	10047575	9359640	9695365	15751343	7684292	11068404	9199718	8291212	5132771	NA	NA	NA	NA	NA	22750	NA	NA	NA	NA	12721271	29428018	24875354	10022574	10980338
6.2	295.176	m295,1757T6,2	PEAK	NA	NA	NA	NA	NA	NA	484103	482185	NA	NA	NA	NA	724474	NA	NA	NA	NA	NA	NA	NA	669810	548011	NA	NA	NA	906694	NA	354915	NA	NA	NA	7816269	6997200	5739664	7347627	5308300	4798894	4653544	4278846	4691895	12549933	NA	417803	455745	NA	677574
9.912	295.399	m295,3994T9,91	PEAK	1302206	2094118	NA	NA	449095	NA	966584	NA	NA	NA	NA	NA	7091172	8539988	6466335	6193898	5284303	5746864	5776614	7000966	9624640	5976958	7818838	6809927	9220888	3932620	6058936	7183356	13675155	10329630	7707147	11182602	12834266	10133058	9150184	9393010	8496742	9418526	5305038	6741446	7897408	9292736	5433275	7533022	8544652	10723658
12.093	295.641	m295,6406T12,09	PEAK	235311	1934282	NA	NA	NA	NA	NA	NA	NA	NA	NA	NA	3747874	5579661	2123591	5175920	2088481	1094835	2289729	3883132	3364467	237549	3937182	3349530	3031942	3264153	1831282	1489822	2708460	NA	517160	2267063	3388774	5501734	4400812	2780116	2756065	1456350	NA	1529403	1209602	6258877	5151094	3618172	4447640	3066600
3.574	296.105	m296,1046T3,57	PEAK	NA	14861437	NA	NA	NA	NA	NA	NA	NA	NA	NA	NA	27614922	28118052	28803048	37441592	43648000	39005848	29452544	34924440	28571400	11466893	34336364	36886508	35989308	29999716	35123728	23009566	35244228	21994286	25542076	43652576	38345252	49010824	49127088	45859228	46229068	30474856	28532234	30808816	36989412	42099536	49622060	49028120	36925164	23977580
12.099	297.145	m297,1451T12,1	PEAK	5399668	6314642	NA	NA	NA	183083	NA	NA	NA	NA	NA	NA	11415010	13229675	9526852	14383393	13270451	4688300	9354497	16572941	11865652	11153606	12312636	12049507	11478853	10298869	6632935	5407102	6998640	4488520	3594238	10557734	9049732	11863475	9935401	10607799	7137572	6000360	3103431	5166391	3656396	13272934	14858306	11152670	14595047	10836483
4.798	298.038	m298,0383T4,8	PEAK	767439	2976258	NA	NA	NA	NA	NA	NA	NA	NA	NA	NA	4576102	3413045	2997593	2890819	1894570	2431788	661695	1257974	2708669	2287399	3772882	3095500	2937911	2292553	988296	1028163	2456139	1992472	1235238	3546655	1699977	4351524	2234667	2397119	2599616	2291392	1465252	2545842	880916	1966547	2534572	2016580	2540377	3399324
11.624	300.632	m300,6325T11,62	PEAK	1656063	2522921	NA	NA	NA	NA	NA	NA	319231	NA	NA	NA	3777498	6280208	4697774	4714548	8078812	5980610	7262526	5712346	5262389	4319089	5705032	5106393	5677592	6166200	2949878	3265415	6591270	2167828	1430920	3810973	4902095	7385842	5682532	5521772	5074694	5287079	659882	2856835	1701121	5812954	7821280	8076272	6855545	5444902
9.379	301.142	m301,142T9,38	PEAK	2972796	2240163	NA	381833	1287698	NA	16343033	10604998	11177594	11380974	9528234	12216500	4234036	3596274	2332610	4625576	4172889	23357402	17295844	14277120	14407014	4420448	3915851	3795951	5434740	6776780	26214242	18812576	12761925	13975300	19136828	2713012	5180881	3106181	4865762	5774860	24156634	15443422	19244848	19339020	21693714	5098088	3590230	4668476	3557206	3879353
15.862	301.323	m301,3233T15,86	PEAK	2138343	5920174	NA	NA	NA	NA	NA	NA	NA	NA	NA	NA	7566546	7227225	7121400	7916978	11878320	14604944	7512198	13364552	9001802	5576540	9539201	6762462	5349634	8577667	5829247	8181563	9361987	4451464	2440123	6428974	7006832	6817642	8311209	7461336	6933024	7999994	4000512	6794324	4604552	9104257	6560172	8383124	8512279	11614071
3.893	302.196	m302,1958T3,89	PEAK	19734404	22119530	10654965	6087744	12481846	7689608	31823068	22795466	31304718	13199612	32636270	41754544	27721788	24450950	34580864	29524510	36201304	82351744	68785432	64596788	52583184	28280130	22841540	33417642	29555304	27551812	56856328	52237920	76099472	74306584	79692232	32868944	32699142	25034370	30508098	31225078	52836640	56993704	56005352	94611392	84151864	24905220	29541952	28089946	29362516	24834398
12.42	310.154	m310,1537T12,42	PEAK	NA	2701755	NA	NA	NA	NA	NA	NA	NA	NA	NA	NA	6678596	9103514	9287239	6963961	5146528	2724198	5583878	8133518	5248813	3936938	8401641	9861811	5653264	3749696	1679916	3912907	5896120	1490657	552727	6183830	5768866	7841984	7539664	8486177	4148104	5532562	386601	996969	3060551	9140396	6938368	11591258	6722548	5965966
1.417	311.996	m311,9956T1,42	PEAK	2910088	25771570	NA	NA	NA	NA	NA	NA	NA	NA	NA	NA	15542924	15632173	16020016	36864540	48936436	8954873	21586548	35598092	34392392	8332592	9295995	30092218	26466710	5393872	28493958	24530696	30240606	30302120	13988809	30775018	22886666	21884654	31168038	32864996	26191522	31067456	35611876	26457318	17923664	3411410	34958880	43707156	20856514	1511792
12.194	313.235	m313,2345T12,19	PEAK	27109666	13379312	45158520	42177488	38590640	24098916	24148434	14209256	9592453	14580626	15410181	16883438	9887441	17100902	22946510	14779590	17820110	15791886	10780507	9926658	8370486	16240474	10104301	20288546	14504790	19143766	13404485	8523517	6909738	9389526	7659620	19242936	19651984	13742985	17239742	21441166	10352109	7134506	6369285	7488298	8467796	14744462	21301650	20135786	21352190	20384310
14.742	313.272	m313,2723T14,74	PEAK	33331872	45178720	15360595	5306766	NA	5303924	1222573	NA	NA	NA	NA	NA	49817056	91654040	42354588	33496848	55134580	19994780	31352394	21201170	21229996	35077864	61440432	57167288	42965700	37635748	8696856	26467006	18625700	14712788	4377376	44281500	34402548	58975864	60351756	67149456	19412202	24278290	7476552	7302322	13732132	69701608	60244020	56278800	45166088	50166272
14.538	313.273	m313,2733T14,54	PEAK	5339978	8176142	822882	5306766	NA	5303924	1222573	NA	NA	NA	NA	NA	14243263	23402196	11512861	22609538	20323786	4650928	14085468	7752514	5206533	11967991	26141806	29132090	9994781	21543742	2109032	8161358	4680677	1818669	746177	13444129	9207791	22645230	25287554	25010168	8077278	8788178	3441155	779367	828343	26263764	27967262	26022968	15298615	15178005
7.463	314.233	m314,2325T7,46	PEAK	NA	4321994	NA	NA	505247	NA	NA	NA	NA	NA	NA	NA	5149278	4176577	4314804	3752474	8668526	5558198	4662058	4703438	5574280	3960314	6916155	10298186	7549134	4873812	7868334	5833955	8994459	7841746	6583656	4326174	3609651	6611379	4432273	5701714	5061550	2640570	3099160	5098935	5015949	5372198	7760062	5938296	6184338	3137053
11.692	314.341	m314,3407T11,69	PEAK	22079010	16358843	2935563	NA	NA	1211997	3851780	NA	NA	NA	NA	NA	22615378	31314474	27090146	28724172	29656014	6722706	14990346	9363638	14042993	20461442	31660978	30363042	31927048	28607202	855337	7163861	7474422	4022650	4455610	20254426	16073879	27898390	36663720	33049940	4513234	6800151	2949600	2221124	3025864	31778304	32151780	36190128	29518022	36380500
8.206	315.133	m315,1327T8,21	PEAK	NA	772733	NA	NA	NA	NA	NA	NA	NA	NA	NA	NA	862691	468394	2239348	2978565	1055562	2486209	1667926	1242462	1793468	1240220	1184242	1708704	1121384	2026835	491160	2194430	368082	441991	362680	1620528	293745	1524444	972270	1703365	353885	NA	NA	385644	1595721	473390	1452406	1371788	1269794	2410466
2.036	316.032	m316,032T2,04	PEAK	NA	3245580	NA	NA	NA	NA	NA	NA	NA	NA	NA	NA	5266240	4594581	5415712	5338950	5592727	4116757	2003043	2218744	1801216	4198370	4064776	3728951	3825733	3802026	3390018	3732499	1921018	1774118	2588160	5325862	3217706	5699482	1742958	1591315	6170034	3545114	1860992	2562292	1965722	3792629	4899381	4459924	4729174	4974637
7.933	316.247	m316,2475T7,93	PEAK	2344688	8362666	NA	NA	438500	NA	NA	NA	NA	NA	NA	NA	10712652	14040917	12858152	10233720	10621679	11795463	11804392	10886462	9599511	11467787	17421586	24496584	18707834	10087950	12805104	15383334	13756803	15990903	15696983	11084078	8881664	8944916	11018192	12397214	7422100	7572302	6794546	8573590	7595766	11367882	13294639	17470730	12861270	8932079
9.588	316.319	m316,3192T9,59	PEAK	414551	456307	NA	NA	NA	NA	397914	400725	NA	NA	439351	697329	1412107	2855250	1215008	1886246	2068405	4065512	3054478	3414867	2169203	689776	1485369	1333864	688995	1350776	1510402	3311488	2255176	1294634	1938866	381133	684323	1641307	2202080	NA	879119	2573936	514037	1493487	1733813	1580490	2392374	896205	2010116	1240418
1.768	317.054	m317,0544T1,77	PEAK	28942344	44037716	32449934	3349333	66015936	602120	91568280	644395	NA	1889202	465563	746535	38210436	27395320	71812008	32013936	54392016	127918160	101979776	89489296	116060520	37149240	28400996	57820756	36663692	47797924	96405232	68133616	87459392	87769032	79690632	39858448	38685100	72221832	44977860	55487844	91574184	75172120	94761528	126642352	111231088	36390952	50009984	70009696	66483888	50454952
12.099	317.659	m317,6594T12,1	PEAK	8227076	19487290	NA	NA	NA	NA	NA	NA	NA	NA	NA	NA	28990984	37791140	20123988	30310620	24933420	12189846	26716206	36070740	26258314	19561676	34014448	36511952	23323556	20219686	13480926	17528454	20635460	9507671	8305156	23524960	19454668	27096564	25460744	25625124	19266002	13967910	7532252	7025078	8425145	30252658	35966376	27692772	27384212	22428974
9.378	318.169	m318,1693T9,38	PEAK	1257644	4903274	885101	442393	1542081	448074	4331788	2696006	2583483	1311653	2539112	1370042	4204240	2464014	3875980	6095496	4035026	8290030	9389935	5059648	6109966	4792515	4145459	3844170	4845064	7106313	8953522	8357481	5853452	4858006	6977809	2628995	5092399	3136501	4896960	6214182	9696539	5759938	6410104	5353158	8545324	7266108	4108890	4414970	4751938	3882497
12.095	318.656	m318,6561T12,1	PEAK	1276480	5652496	NA	NA	NA	NA	NA	NA	NA	NA	NA	NA	10571469	11939383	8503108	11898640	9691718	3086866	10088774	13876909	10386828	8146650	10536345	11983637	11909726	6716200	4966154	4191534	6286757	2337177	3021922	6644762	3306150	8573765	9666648	9607912	7362627	6268199	817079	3308544	3173496	11531457	13169860	10017397	11573636	8667194
11.08	319.073	m319,0726T11,08	PEAK	1874515	NA	NA	NA	NA	NA	NA	NA	356288	NA	NA	NA	NA	NA	NA	NA	NA	NA	NA	NA	NA	NA	NA	NA	NA	4335914	NA	NA	NA	NA	NA	NA	NA	NA	NA	NA	NA	NA	NA	NA	NA	12715161	22863286	30849240	12078519	7011679
5.57	320.008	m320,0082T5,57	PEAK	337996	604604	NA	NA	NA	NA	NA	NA	NA	NA	NA	NA	790108	1610885	1200653	1460304	2102185	928207	1977352	1111302	521140	1762004	4013779	4071844	3609809	3578418	4298564	2570179	2422440	1772476	2456207	2875754	1716243	1815511	1542466	514859	757522	1182094	NA	NA	1341821	1208258	2642702	2530439	2627340	1385585
9.999	320.226	m320,2263T10	PEAK	NA	2046214	NA	NA	NA	NA	NA	NA	NA	NA	NA	NA	2513366	2224556	2363320	3485974	3605394	3811480	2103148	1391595	2022181	2641614	3278241	2219137	2948875	2619911	2927373	2375286	2139105	1307978	1840013	2732282	1031779	5871044	2974448	3407413	3291592	1544455	2904880	2352851	2642308	1656505	3395518	2387623	2622122	3172834
11.08	321.069	m321,0692T11,08	PEAK	NA	NA	NA	NA	NA	NA	NA	NA	NA	NA	NA	NA	NA	NA	NA	NA	NA	NA	NA	131041	NA	NA	NA	NA	NA	813398	NA	NA	NA	NA	NA	NA	NA	NA	NA	NA	117727	NA	NA	NA	NA	2808050	6868475	8440894	2835309	1054437
7.804	321.097	m321,0969T7,8	PEAK	429674	2819344	1305895	668122	1753860	906470	10472143	6927858	5184133	5308142	5223354	7786574	972655	591566	846582	1213471	2429904	20085580	12134515	7387374	6810335	1659128	2314201	1756354	1662823	1006965	17320300	8656116	8873765	11929015	9192752	766056	926672	928094	865570	1299126	14433689	10425396	9726815	12007900	9112910	946450	1031342	1011987	1913719	2245964
9.993	321.232	m321,2322T9,99	PEAK	506734	4689648	NA	NA	340429	NA	NA	NA	NA	NA	NA	NA	3309530	3872652	3477244	6057600	5756092	5281932	2627130	2306390	2673457	2414614	4562894	3916150	4559116	4497028	2391231	3845425	3473067	2545404	2848012	4620156	3785011	7302614	5454010	3855618	4839186	3634033	3330248	4561538	3978184	2726414	5732500	3517071	3022105	4025715
10.15	323.248	m323,2477T10,15	PEAK	NA	2528872	NA	NA	NA	NA	NA	NA	NA	NA	NA	NA	2347276	2529408	1359651	2878510	2748203	2224722	2540169	2585558	2476059	1880016	2023390	2107895	2334350	1837172	3643083	1828605	1525824	1749256	2464430	2592769	2774026	2823999	1913680	3153069	3831880	2598242	2172994	3287406	2250804	2871614	3953362	3555272	3204582	3398452
9.801	324.136	m324,1365T9,8	PEAK	NA	3044764	NA	NA	NA	NA	NA	NA	NA	NA	NA	NA	10268325	25824068	28503402	27250298	29105070	30880934	29202870	24653622	29007812	4011722	NA	NA	NA	463479	NA	NA	NA	NA	NA	7137082	8664802	10418048	7426978	7374095	10420325	9407379	6083672	7820894	9109029	2990890	10223707	6011212	1345627	950296
5.181	327.2	m327,2001T5,18	PEAK	238056896	241976512	196836320	161643760	240852400	174785456	684066944	638921664	547042048	603577472	602492608	635417024	203673968	187456288	298715136	266408128	250310176	1130615680	696136768	948709376	887085440	242629600	229131424	250285712	315211872	343705152	871450816	919075328	885408832	745043328	710240256	295989120	272497408	213945920	268271408	327639392	863790976	842683264	942740928	794918208	597565952	297555904	318619456	254911952	232176016	206972432
4.321	328.102	m328,1016T4,32	PEAK	682796	NA	NA	NA	NA	NA	NA	NA	NA	NA	NA	NA	NA	NA	NA	NA	NA	NA	NA	NA	NA	NA	NA	NA	NA	406971	NA	NA	NA	NA	NA	NA	NA	NA	NA	NA	NA	NA	NA	NA	NA	4724877	16622319	17400104	5752663	3467900
14.595	329.246	m329,2464T14,6	PEAK	297066	2305402	554396	258808	509786	684662	358922	364886	83194	NA	NA	NA	6673859	3996021	3610018	5530880	4695469	5558327	3639707	2053866	1189225	3398734	4721259	6042232	5140377	7716388	5461651	4336697	2686894	1410329	1992246	7418570	4998404	7390556	6327962	6817022	3722714	2566228	NA	676687	1467432	8266976	9028228	9122778	6583700	6335370
14.743	331.283	m331,2834T14,74	PEAK	33042112	39536136	10224288	4175481	NA	4976951	NA	NA	NA	727005	NA	NA	47373220	88887888	33470376	28707222	51937100	18531648	28712820	23017018	18762154	35492820	57215352	54367600	38297180	35545040	9712940	26460224	17489458	14355271	2023037	33862780	28738136	51053380	56817376	65644068	17276518	22673834	7960901	7026442	9552884	70236416	55063056	47093280	40340400	46335212
14.538	331.283	m331,2835T14,54	PEAK	6235858	6104558	10172195	1216708	NA	716832	NA	NA	NA	NA	NA	NA	15580612	24544874	12825119	19951326	16782868	5906070	14857142	7913902	5172220	12321911	23309788	25516622	11346595	16288478	1925061	7302490	3939213	3312796	2126652	11781479	8174511	19351394	22734292	20937416	6748519	9403509	4259177	1160689	2555290	23347552	23442402	25058060	13720009	14777249
13.411	331.675	m331,6748T13,41	PEAK	769874	4970426	NA	NA	NA	NA	NA	NA	NA	NA	NA	NA	11823133	11347214	8294334	7557908	11252624	2044772	7261650	8869331	2742289	5421690	14124622	12641543	11375488	7979044	1074432	3821127	5278293	847713	NA	8495580	6687128	7378846	7861230	4615089	1178695	2479467	NA	1109654	NA	8017690	11569128	14713007	12771896	7329413
7.412	333.144	m333,1439T7,41	PEAK	NA	514264	NA	NA	NA	NA	NA	NA	NA	NA	NA	NA	3059744	5024284	3095570	4977941	6253556	2598302	3659068	1888664	2313474	1525698	3842564	2159777	3009135	2762945	637040	719462	2125699	1161174	974400	2361552	2060256	1001204	529301	1635709	NA	461959	420474	929650	1204970	2768726	4770696	3126668	2427747	3296266
7.125	333.144	m333,144T7,13	PEAK	NA	384299	NA	NA	NA	NA	NA	NA	NA	NA	NA	NA	2602656	4043086	1783962	4805886	4284423	1456317	2378205	1353217	1731820	368008	4653956	2398145	3425815	2511120	2108526	1167991	1551590	2300252	1266561	2744206	1539986	527674	2668813	2213124	1098602	421973	846693	1135926	485493	2231370	3346648	3071778	2396148	1669747
9.921	333.257	m333,2573T9,92	PEAK	NA	3537220	NA	NA	NA	NA	NA	NA	NA	NA	NA	NA	6819818	9775767	1761931	5059626	6083883	3251041	NA	NA	NA	6926078	19670140	6341132	7408517	8042972	8134597	2703960	4161820	9104554	5471202	8250200	9861976	13755202	3680726	5484284	7873130	6636642	4885212	5989272	8121930	7361926	9274326	12518509	9295505	5819024
9.917	334.263	m334,2634T9,92	PEAK	5599842	18702446	NA	NA	2717724	NA	1317134	NA	NA	NA	NA	NA	27115494	29478212	26485154	27691112	33623820	28468896	13444414	16381997	14141158	20174640	40688824	38890656	31237138	28195296	32537778	21005084	25695344	31404968	28481952	32786660	39873476	42423296	25333662	30189294	23140514	26057472	21557064	25450734	26088834	24799974	30442174	38316944	38050400	28568840
6.192	335.221	m335,2213T6,19	PEAK	3952957	2456524	2253900	2391200	3354565	2042016	3942066	3814871	2216508	1464161	2472935	2472492	1744602	2662914	3638877	2214044	4521944	7777956	4415886	3375110	3458517	3403342	3448867	4306110	2197182	4882374	2226518	3602190	3859496	2745588	2440819	3948170	5097653	3231818	4614926	4356570	4072103	3273975	428048	2417099	2422119	1553900	3991074	3125273	1460542	3612544
9.914	335.27	m335,2701T9,91	PEAK	80989200	244655008	8655673	NA	29968196	NA	34938888	NA	NA	NA	NA	NA	367926304	354155712	338687168	343276352	400810048	354229920	249189024	327686400	308161824	275100480	430965248	434428032	448113024	378902592	409013472	260317136	381732864	385366112	341523328	419453344	435383392	496258304	416729376	371497280	318587520	352889472	314909408	343034112	370703680	320366080	345544928	375569088	470405984	347781056
11.067	337.105	m337,1047T11,07	PEAK	14751722	18563764	21823802	16838726	18985110	19872410	21142370	16987324	11500085	13850321	14100163	14453431	19573130	20712266	18566688	19804176	16662237	16459950	22827200	16397859	15692158	14296701	21318062	20888996	20362212	15164832	17346426	13477416	15109533	16737918	14972064	16881066	18888782	18163642	16731257	18464540	13007501	12667848	13289334	16988732	14566656	22344724	16121733	22840664	20036270	20171690
6.996	338.025	m338,0251T7	PEAK	NA	NA	NA	NA	NA	NA	NA	NA	NA	NA	NA	NA	626254	2123335	2571301	4017616	2203278	2603449	3634259	3134065	1773165	852523	NA	NA	NA	NA	766027	NA	585107	NA	564199	NA	NA	NA	NA	NA	NA	NA	NA	NA	NA	NA	NA	NA	NA	NA
9.802	346.118	m346,1185T9,8	PEAK	NA	NA	NA	NA	NA	NA	NA	NA	NA	NA	NA	NA	1479121	4339185	5193574	3921824	3561836	4214256	3399353	1988602	3707656	1003344	NA	NA	NA	NA	NA	NA	NA	NA	NA	351963	1624847	904521	729444	892773	1004913	710963	NA	310711	567393	446228	1453195	614886	NA	NA
6.12	346.12	m346,1203T6,12	PEAK	NA	459704	NA	NA	NA	NA	NA	NA	NA	NA	NA	NA	1375369	1456059	773797	1907071	1543394	1481998	1242584	932104	688685	562404	4739228	3162474	2639861	NA	3143533	2088615	1686012	1611118	1389729	NA	NA	NA	NA	NA	NA	NA	NA	NA	NA	2288328	4363290	3142240	552278	575964
8.072	347.145	m347,1455T8,07	PEAK	1735640	800850	1336356	545641	2194733	526553	28746790	20861584	NA	21047916	13398491	19750040	1922559	329149	1782620	590694	1130562	34057188	23301946	26217652	23040216	1589185	1472984	2494803	1737174	2146076	33361466	23723038	28062936	27745652	18926870	2047032	2215696	2282656	2164501	2516242	27247020	24025984	24704450	25926840	24763934	2418466	1376400	2197863	1309666	1598375
6.715	347.217	m347,2167T6,72	PEAK	3863630	1198244	2091116	1847536	3082686	1580298	8895473	5997799	6422950	5756545	3329929	8069436	3721345	2200416	2388256	2155434	3033208	14226189	8159275	7396438	8624222	2991622	1320303	4025025	2944086	2815950	7779153	8218758	5706958	11307406	10365119	3211720	2866166	4060662	2635102	2815717	8688366	7860056	5772992	10622083	8812856	3014662	3557337	3469449	1869261	2233718
4.809	354.193	m354,1934T4,81	PEAK	837924	7221510	NA	NA	313482	NA	NA	NA	NA	NA	NA	NA	15382618	20440164	12640469	19056324	15577022	24790166	19855124	12703037	16900180	7495095	19475804	16097681	14288879	9635168	11317687	9422898	9356516	8750861	8022229	7522116	9445547	15140311	11033859	14995865	11366464	8940291	2620661	5581384	5179484	14854946	13933023	14780017	12926041	12564722
4.809	354.527	m354,5274T4,81	PEAK	654965	3941127	NA	NA	NA	NA	NA	NA	NA	NA	NA	NA	8371051	9774077	5755678	10535299	10687720	18203434	14757575	7526494	6996208	4907708	11551863	11171003	6032078	7455548	5479344	5753694	7194584	5534534	2777036	4578784	4981256	10139708	5692423	12041063	6168454	3970846	1349539	3234619	2021868	12020667	9146291	9091928	6874082	6692516
3.8	355.01	m355,0104T3,8	PEAK	555003	12307637	NA	NA	NA	NA	NA	NA	NA	NA	NA	NA	14216488	14817990	14622370	15230201	19888506	25644376	27746610	18926052	14386937	12763822	14753354	16511548	17137774	16553722	21339820	47075336	16986558	18426756	16608899	15347776	14854534	13566694	19333840	17745428	25823364	26519336	14245076	14958639	20887084	17303430	19266324	17203692	17660340	14978922
12.971	355.245	m355,2451T12,97	PEAK	4200661	3359254	6078041	4006722	5241408	4227348	9342164	6730713	4951416	5032250	7737355	5736419	4081953	2470314	4402376	4784486	3876864	12706292	7191073	5639570	2866128	3852766	4414624	6139948	5523778	3213211	12846282	6560332	5006042	4084246	4661668	4469453	4351926	5534766	3783333	5016326	9592506	5679786	2749420	2860296	2998725	6388901	5621801	4043206	5464574	4212862
9.684	355.262	m355,2622T9,68	PEAK	464948	1585656	NA	NA	NA	NA	NA	NA	NA	NA	NA	NA	3795454	4466308	4714166	5896826	6400158	6602856	6938299	5476826	4925626	2270042	1752173	2368770	2105648	2082441	1250397	733863	575160	435414	1344161	2109616	2146140	2696376	1733272	1755909	2497743	1711986	1169502	1078956	1027117	5456424	3971553	5919390	1856240	1606651
3.8	357.007	m357,0071T3,8	PEAK	NA	5815130	NA	NA	NA	NA	NA	NA	NA	NA	NA	NA	8529086	9779236	7549563	7650910	9155383	13295983	14880223	9603485	6322350	6686652	6808288	9435172	7410350	7968417	11115941	23110930	9116083	8525817	6536836	6678851	7759842	7052644	11393146	9226881	13692901	11317848	9379691	7644406	10387542	8782738	9130581	9937012	8216349	7920238
11.173	357.278	m357,2784T11,17	PEAK	1325358	4510108	NA	NA	NA	NA	NA	NA	NA	NA	NA	NA	6555291	10770884	14070459	16227633	16433618	13202995	11001902	13347670	12115999	4283140	3707860	4487352	3739687	1917566	4557290	2496021	3557300	3318715	2508692	2146649	3073723	2757328	1804834	3851867	4536190	2321376	2219941	2953388	2675484	13769417	8436850	9172202	2428443	1659712
11.348	357.279	m357,2785T11,35	PEAK	1418044	4160195	NA	NA	NA	NA	NA	NA	NA	NA	NA	NA	7919827	12985600	16215315	20720796	20640694	17744246	14081364	17124306	15623387	5677068	7462326	7886716	8612327	4934005	7109734	5512268	6451858	4121248	6695044	2525595	1452481	3130613	2337434	4634558	3097525	1261690	1594724	839101	2258371	11818308	7044406	6521167	3951206	3798635
3.801	359.007	m359,0067T3,8	PEAK	NA	2673700	NA	NA	NA	NA	NA	NA	NA	NA	NA	NA	5172752	4896742	3567702	4639239	6611222	9335021	9672214	4991728	3005517	3700777	4117180	5185455	5596940	4771668	7102823	15248209	4432756	6188776	5195604	4336247	4938198	4816688	5699516	5968954	9311698	6702856	4725262	4249356	5631173	4679440	6882512	5233896	6064340	4551348
6.553	359.061	m359,061T6,55	PEAK	NA	NA	NA	NA	NA	NA	NA	NA	NA	NA	NA	NA	NA	NA	NA	NA	NA	NA	NA	NA	NA	NA	NA	NA	NA	NA	NA	NA	NA	NA	NA	4876820	4238920	5016926	4723586	2524661	4237372	3650057	1999138	2188854	3070414	NA	NA	NA	NA	NA
4.681	359.526	m359,5257T4,68	PEAK	NA	556731	NA	NA	NA	NA	NA	NA	NA	NA	NA	NA	2368003	3348812	3244258	4074870	5819707	4073159	5228530	2657492	4276813	1085580	2495707	4580445	3280670	4366831	2358590	2274440	1164068	1055735	NA	5061570	4569261	6716740	7099478	7142448	7712054	3710278	NA	1976762	1385981	4346480	2967137	6633652	4089464	5138285
7.169	362.116	m362,1158T7,17	PEAK	365687	2094601	NA	NA	NA	NA	NA	NA	NA	NA	NA	NA	2697847	5911560	8592747	6214204	8675009	5587882	6022556	4799281	4740384	2827351	5093642	5484168	6162242	2200808	3420098	3054610	3680780	3567136	3226373	NA	NA	NA	NA	NA	NA	NA	NA	NA	NA	5453272	9249797	11964457	6165595	2029086
9.911	362.23	m362,23T9,91	PEAK	1212576	6188798	NA	NA	NA	NA	NA	NA	NA	NA	NA	NA	5972688	5465246	4850490	4558489	5621489	1600965	3057568	9373094	4596625	9443843	9309465	8165008	3677978	8078640	4040594	6189780	10820005	5860062	5073134	7865261	8942548	6970209	7237441	3419127	4895238	3812039	11900371	2693440	3478122	8109256	4955764	3366776	8238733	8995028
7.721	363.215	m363,2154T7,72	PEAK	486968	4090253	NA	NA	NA	NA	NA	NA	NA	NA	NA	NA	4467880	4196786	3837372	3856072	3605317	3442044	2950403	2620507	4357492	2219204	3676157	4523914	3746412	4374365	3985250	1890503	2354379	2244052	1911805	2257997	2891021	2885676	3416444	3488180	3116044	1283519	499003	1934186	2496493	2075590	1227151	2331361	3636886	2182051
9.911	363.23	m363,2296T9,91	PEAK	728320	6709666	NA	NA	NA	NA	NA	NA	NA	NA	NA	NA	9481571	4914818	6267198	11615553	9929130	6046818	4523876	6925508	7530828	9034342	12694563	9387118	16788768	9850128	7691125	4563478	9732174	5867953	5065872	8739238	11682001	10656275	9539637	8953595	8891263	9604394	7134280	8257192	2833309	6514182	12604789	9055666	11852493	10287058
4.52	372.18	m372,1797T4,52	PEAK	NA	438914	NA	NA	NA	NA	749925	NA	NA	NA	345960	NA	1836358	3909836	1629981	399661	1213226	2219220	NA	NA	NA	2784332	2737656	492113	370242	4066835	609732	364728	390304	NA	NA	701714	1620914	6724640	2227720	1525853	3927746	1565818	NA	944310	1309293	5430624	2892099	4153222	6114116	3233908
1.461	373.977	m373,9773T1,46	PEAK	NA	994302	NA	NA	NA	NA	NA	NA	NA	NA	NA	NA	4930060	3958306	3941288	1826208	1727439	8364424	3937151	6798718	1423561	6274738	5100608	3616842	1771936	6448942	5410940	2359700	NA	3415003	2589828	3683574	2189764	4799648	3030432	842928	4794521	3502411	1069274	1305125	1656142	5197614	3945183	3237058	5944359	7937009
14.738	379.755	m379,7549T14,74	PEAK	4862568	5763374	NA	NA	NA	379348	NA	NA	NA	NA	NA	NA	6681083	7562709	3562860	5917385	8690807	884682	2148443	3562248	3027884	4580826	9790484	7959087	7050900	3281245	NA	3288076	1014075	1294737	NA	3472010	4457406	6714496	10724106	9249408	2115013	3555108	NA	NA	772195	16393109	6982575	8170408	6956608	7246498
9.253	380.196	m380,1962T9,25	PEAK	435044	8892768	NA	NA	NA	NA	51511	NA	101603	NA	NA	NA	14063969	NA	NA	NA	NA	34004	61200	NA	NA	9285914	1498750	4635728	2253154	4362250	2183462	1002922	1222004	1699049	402391	9796442	8120430	14086915	11173501	12502785	7370268	5110452	3624854	4263723	6894128	6090260	17104462	15097160	6568528	5468738
9.913	383.743	m383,7431T9,91	PEAK	716533	10291979	NA	NA	NA	NA	474495	35575	NA	NA	NA	NA	16961186	6176048	15514042	11869416	16542434	8575649	6133364	9470812	4614798	10055268	15679498	12225610	16261193	11202816	11853046	8287772	9730618	14318044	5348342	14668414	12982554	12320346	13313645	12596487	5426589	13819222	7294742	10081459	5969576	13707425	15657860	14221400	18797030	12280226
6.81	384.081	m384,0808T6,81	PEAK	14143500	7059753	NA	NA	NA	NA	NA	NA	NA	NA	NA	NA	2867500	NA	NA	NA	NA	NA	NA	NA	NA	8299162	23378514	25051598	23180472	13493287	24381220	18592860	22581854	17139394	22161628	2056963	1759228	1843765	1353456	2831816	1645608	822789	NA	1510832	1584401	85495816	1693718	2556630	1898864	4456049
9.096	384.18	m384,1797T9,1	PEAK	NA	NA	NA	NA	NA	NA	NA	NA	NA	NA	NA	NA	NA	NA	NA	NA	NA	NA	NA	NA	NA	NA	NA	NA	NA	520385	NA	NA	NA	NA	NA	NA	NA	NA	NA	NA	NA	NA	NA	NA	NA	1930034	8300610	6515452	1859280	1087460
5.524	385.206	m385,2059T5,52	PEAK	4722098	3590377	3587152	2508867	4256775	1987558	98818256	45910028	45167348	6469628	27280902	43817244	4647032	3803706	4976147	5638758	4398340	84293952	102492784	52658520	38948464	4704298	3754492	5491601	4779240	6085567	99229288	70151232	66297616	59722372	60667172	5069790	6199328	4234970	5117718	5540446	112323368	74536672	62877580	58891688	54267336	5339722	7130860	5474358	5489434	3451429
5.897	385.243	m385,2426T5,9	PEAK	67982016	67843392	82975744	47817668	69569104	45597736	63890888	44345632	28491002	40047304	40110872	37718212	69360968	65414360	90676424	59156280	78795304	63275840	42057996	42871520	36328420	70285144	55966652	86221304	52695916	57680456	45887284	48145596	56635508	45803128	44404060	72514816	67707296	59425812	62756412	81436856	51072380	49542640	45021868	52970860	57689728	63018956	93672464	82707128	75180744	67873640
4.8	387.048	m387,0483T4,8	PEAK	5317966	27240260	NA	NA	756461	NA	NA	NA	NA	NA	NA	NA	33070454	30390752	20657856	28135050	27408090	25804962	12455137	18870532	18615828	22858462	29605258	33992620	27777634	27205842	18510296	14862592	17819314	24097128	17667948	31025450	25417690	33829372	24816140	22145332	19455194	17061020	19031082	19808176	16086091	22801852	31010008	26803432	20249924	28996418
8.19	391.172	m391,1723T8,19	PEAK	3097590	2882677	3000654	2103414	2563696	1012123	21500538	16400126	NA	15565623	12895419	17808028	3170543	1943614	2791976	3522638	2167872	20677802	19820168	24211372	19074262	2575942	2153694	2145887	2884898	2745738	23785082	20976946	26011208	18871260	16303662	2304657	2105092	2712178	2506460	3346875	24960884	20041984	21076264	16429570	21557672	3487008	3571446	2434235	2765498	2815644
5.381	393.209	m393,2086T5,38	PEAK	27973166	20469480	22390532	17590176	23407758	14220775	62479336	46878072	47253736	39901788	33684052	22973216	28034202	22171388	29452648	26575174	22194484	89257728	64449368	60855228	43045760	26298482	16315941	25504406	34760988	27282732	50792548	52214028	80149992	51407632	31744638	25004164	28587972	28752818	26437406	35072336	91614696	57347604	61622988	60748044	43228700	32924908	38225252	28502410	29621026	19710994
6.627	397.176	m397,1762T6,63	PEAK	NA	NA	NA	NA	NA	NA	NA	NA	NA	NA	NA	NA	NA	2585638	2390124	1932355	3130710	2754099	2052759	2252234	1869819	NA	NA	NA	NA	NA	NA	NA	NA	NA	NA	NA	NA	NA	NA	NA	NA	NA	NA	NA	NA	NA	NA	NA	NA	NA
10.407	399.074	m399,0739T10,41	PEAK	NA	NA	NA	NA	NA	NA	NA	NA	NA	NA	NA	NA	NA	NA	NA	NA	NA	NA	NA	NA	NA	NA	NA	NA	NA	NA	NA	NA	NA	NA	NA	16432668	11623926	16109350	16730378	14574465	13651127	11672178	11413175	14631024	15383516	NA	NA	NA	NA	NA
7.742	400.075	m400,0754T7,74	PEAK	5666568	3031395	NA	NA	NA	NA	NA	NA	NA	NA	NA	NA	415767	NA	NA	NA	NA	NA	NA	NA	NA	1808129	7171388	8722661	8306996	8126990	7228094	4636126	6515079	7276133	5372392	2278270	3083593	3010541	2896564	3225446	2775801	740478	842400	2377480	2982836	28983688	5768760	6294702	3786493	3630626
10.074	408.227	m408,2272T10,07	PEAK	NA	NA	NA	NA	NA	NA	NA	NA	NA	NA	NA	NA	NA	1892139	2855002	2172254	2587988	2232401	2202879	2187898	2155754	345727	NA	NA	NA	NA	NA	NA	NA	NA	NA	743404	665141	756115	1370767	NA	625020	NA	577426	858336	1263256	361792	1206218	1713408	NA	NA
10.455	408.227	m408,2275T10,46	PEAK	NA	9328398	NA	NA	NA	NA	NA	NA	NA	NA	NA	NA	12392399	NA	NA	NA	NA	NA	NA	NA	NA	8628405	674742	2542705	1901123	1667612	2788928	985518	452458	1239785	1142784	5925525	4722088	7026028	6729169	6587784	2611258	1268702	2214849	2653547	2853865	3028442	4940133	5497168	3378092	1877289
7.782	408.258	m408,2576T7,78	PEAK	591228	876878	930122	341411	1785559	557095	12973570	10690983	NA	7737458	6544487	13296803	654371	1047383	605630	539561	1166084	18324468	14008889	12257146	11440932	1241670	NA	425450	1325750	1168038	20082286	10647510	16684840	14519550	14240811	1237042	1165304	1029533	1394811	1634619	15617975	11464464	13440070	13300476	13705656	1064531	1070978	612637	1026482	499437
8.761	412.285	m412,2849T8,76	PEAK	NA	1861519	NA	NA	NA	NA	NA	NA	NA	NA	NA	NA	751730	891790	557070	414521	991501	673749	783082	479003	441399	457206	3457977	3526298	3592412	720688	3719450	3524312	2948537	2725853	2142950	1472311	551416	NA	NA	953279	534552	951294	724517	409450	1181184	562695	689090	959049	NA	815066
10.055	414.299	m414,2987T10,06	PEAK	896197	1081368	NA	NA	370743	NA	NA	NA	NA	NA	NA	NA	2382902	4787926	3372544	3994045	5854414	3740350	3862958	2810740	3510048	1076170	3310356	3179448	3319168	2173823	3797450	3572451	3474705	3332340	2961570	1852988	1311107	1467186	935399	1084539	1327532	887886	438762	1113091	1243410	2126808	3931788	3829953	3554686	1952385
9.846	414.299	m414,2991T9,85	PEAK	1179918	7235170	NA	NA	370743	NA	NA	NA	NA	NA	NA	NA	7435758	8613293	10856662	12198971	8880147	11300425	9652116	4882846	11189401	6219044	12844463	14212121	12604374	7862150	13944981	8115996	11687101	11691213	10947749	9404166	9971456	13898419	11552556	10600921	11747447	7948672	9234631	10231222	9672950	7490447	10621885	8686716	7584410	7880486
10.83	415.21	m415,2101T10,83	PEAK	6726409	4697336	3556180	6841749	4018962	NA	3384974	3835641	2266460	2377436	3740245	2380436	7633124	5971756	7701028	12363741	10060761	5739070	7237595	6778620	8367158	7150436	10502870	5515025	13080410	8392400	7049074	3735328	7956014	13315384	18883548	11777158	18700976	4978403	7636335	6739117	4210111	3680276	4850211	14913985	17090106	6363762	17557190	16487753	6799140	8608606
10.612	415.21	m415,2102T10,61	PEAK	141718352	127106848	143483056	112481408	113009672	99007920	85208904	88455416	86037464	74286088	86879064	76432760	116208152	128064904	149899104	144443168	136595552	126292144	113564248	96168864	116460304	120670432	134262928	145465328	115352688	157979584	90525792	105916568	113282544	117125064	128351192	176216096	152567600	117046344	120295968	152141744	81509448	106241832	100082464	135845008	137527184	156190752	162595296	181221056	119010000	126723648
4.377	419.249	m419,2493T4,38	PEAK	NA	10756801	NA	NA	NA	NA	NA	NA	NA	NA	NA	NA	18706148	9101110	10850344	16242246	22830550	19954964	6525566	9522101	9577239	8024450	18974050	21515076	18370944	16012380	21418332	16268030	15657340	14161281	11194818	19410620	13166689	17647484	18269630	9025455	20652658	18017680	7925489	11901819	12069400	17052050	21024724	27247592	14377466	17498122
10.086	426.306	m426,3058T10,09	PEAK	3676897	3416542	3858558	4175699	3756701	2836652	335393	NA	NA	NA	NA	NA	3252533	3539108	5574196	4308602	3421992	NA	410970	NA	NA	3285102	3080799	3905372	3526664	5003458	NA	NA	NA	NA	397727	4247966	4449360	3862175	2178483	3411487	NA	281060	NA	335169	678808	3096009	4337382	5618870	3999216	4128295
4.8	428.074	m428,0743T4,8	PEAK	2301133	13212596	NA	NA	NA	NA	NA	NA	NA	NA	NA	NA	16256491	16976226	10975241	16150643	14695490	13314128	6574929	7926671	10344970	12463108	17389208	16723802	15460771	13627666	9108959	9889256	8691822	13196881	10649780	16028743	11922949	17023774	12677369	10298963	9198098	11401254	8434275	10255787	7841146	11922143	14644761	14529695	12088778	13490634
12.229	431.314	m431,3145T12,23	PEAK	NA	802640	NA	NA	NA	NA	NA	NA	NA	NA	NA	NA	3566643	1962520	3702587	2410650	4061434	2927808	2755430	2265269	1603412	1402095	2254597	2247550	3161964	2052588	2532826	2156018	1599924	1904243	1635635	2806261	1969603	2354100	1877437	1564639	942396	418911	393336	1045206	845000	2570002	2773420	3574556	3393191	1276637
10.616	432.236	m432,2362T10,62	PEAK	40100240	34411084	38825876	31145958	30210212	26915150	25262000	27084516	23421840	22759630	23762072	24472730	31402972	36773800	38277828	36615436	36553752	35307596	33332640	28500326	32016018	30178900	39735512	42206408	29577796	40042944	29017896	29117584	32417354	29044400	36783532	48476652	42687176	32634110	32069194	38912632	22138024	30806312	29586586	37843592	40037936	42167428	42655308	47686168	34096180	34361136
9.843	432.31	m432,3096T9,84	PEAK	487738	2918138	NA	NA	NA	NA	NA	NA	NA	NA	NA	NA	2220930	3664051	4960630	3545138	4142921	5171967	4102616	2810177	4473607	2780670	5490593	6231994	5869006	3230094	6087729	3979084	3724759	5306638	4651894	4059453	5511716	6692120	6182283	4109415	5261710	3246733	2467289	4240626	6322764	3717850	3647178	5272902	3957760	3319352
8.292	435.199	m435,1989T8,29	PEAK	2852585	2674282	3947347	1724472	3643148	1574475	13412818	10984183	NA	9857686	7979176	6616487	3827385	2579832	3248718	2529546	3128074	19164240	11708727	12650428	9826737	4801598	1573373	4154120	3964805	3826816	16840190	10119016	15577158	12641275	12017960	3824233	2193763	2313186	3611978	5159682	12382269	12193487	13269348	13477518	13466186	3915380	3544036	2528316	3330409	3108079
10.077	436.232	m436,2323T10,08	PEAK	NA	3144359	NA	NA	NA	NA	NA	NA	NA	NA	NA	NA	7458844	11644780	17861070	16287895	19920754	18718444	16314819	14492374	17298896	4438538	1341381	1319360	665217	2364911	1147240	1323645	542768	727695	1379024	11290679	8610441	10862486	8685480	8509644	9440271	7517674	6986965	7844008	8666472	4256070	12236503	14836202	4615008	1930590
9.751	437.148	m437,1477T9,75	PEAK	NA	NA	NA	NA	NA	NA	NA	NA	NA	NA	NA	NA	NA	NA	NA	NA	NA	NA	NA	NA	NA	NA	NA	NA	NA	321474	NA	NA	NA	NA	NA	2566360	2331576	3894067	3127517	2513080	3788388	1856595	1332952	3137025	1298064	552400	2207101	1106078	393548	NA
12.944	438.34	m438,3402T12,94	PEAK	8813483	7087389	13523701	10772034	12759856	6819595	5372809	3686599	3254952	1086045	3817358	3911237	7895584	7456159	10776857	9125643	9278418	6824284	4081830	2316515	2184266	9751193	10219374	12960510	8230098	8559832	5964424	3160427	3491341	781598	1170057	7837090	9075823	11122888	7213936	10342768	5424134	2135007	1847016	932764	2166244	13057628	12447830	9495674	12853584	7045719
9.91	439.168	m439,1675T9,91	PEAK	3862356	10111917	NA	NA	1508608	NA	2212153	NA	NA	NA	NA	NA	9888055	10193143	9736072	10074094	11781047	10019574	5705445	9074586	7720406	11208216	13229331	12527533	12511432	8932033	12838469	7678784	7522372	6951212	10660924	11344123	10850862	10755777	8945066	12101018	6532164	10094548	10937770	8071224	8649863	8245532	9898713	8645068	14352048	9651984
7.012	447.214	m447,2139T7,01	PEAK	1096291	366307	NA	NA	NA	NA	NA	NA	NA	NA	NA	NA	239307	NA	NA	NA	NA	NA	NA	NA	NA	383411	5121580	5893107	4697394	3153162	4367786	4050057	4077038	2630440	5247728	NA	NA	NA	NA	NA	NA	NA	NA	NA	NA	8812174	1939424	1898662	981092	991565
10.053	450.319	m450,3194T10,05	PEAK	NA	435203	NA	NA	NA	NA	NA	NA	NA	NA	NA	NA	2069625	2337896	2737580	2711089	3491289	3156165	2484930	2801378	3035404	1029647	3226488	1806795	2462618	2151726	3350502	2220909	2601682	1570927	2109172	1706538	868392	260173	NA	NA	1114392	317093	NA	565919	736943	1121223	1607592	3373710	2299610	1666314
9.841	450.32	m450,3199T9,84	PEAK	NA	1386030	NA	NA	NA	NA	NA	NA	NA	NA	NA	NA	2122320	2918519	3056508	3474905	3930710	2344000	3745929	1129694	3451072	2090088	5595829	4610433	3987276	2075759	4203557	2351092	4277720	3944998	3384663	3256740	3890078	5524606	4773964	5167584	3485562	3095429	2444762	4227828	2217847	2521421	4494496	2645758	2166197	2311313
12.051	454.291	m454,2905T12,05	PEAK	349187	1626251	NA	NA	NA	NA	NA	NA	NA	NA	NA	NA	5252283	7306245	3270653	5477346	5612549	1067745	4643854	2730673	2484484	2328263	4832266	6045213	4475851	3762013	455323	1406002	3325488	1257473	1259606	3756296	3723166	5235000	4920877	5660071	531723	2641909	NA	1182536	1500950	7158495	6380931	6689030	5794860	5759482
10.328	463.231	m463,2312T10,33	PEAK	NA	831934	NA	NA	NA	NA	NA	NA	NA	NA	NA	NA	551631	2386330	2047338	2967776	2773990	2860852	1781665	1702143	1603050	761111	891380	1154329	NA	954749	607145	363459	NA	NA	NA	965415	1295622	1181153	2659701	1898961	1165486	1043253	378950	444602	1102909	2968420	3703135	2862212	2735380	1152627
8.762	466.315	m466,3148T8,76	PEAK	407616	1640820	NA	NA	NA	NA	NA	NA	NA	NA	NA	NA	1207289	1104181	925577	943163	1111203	766763	1127893	409852	1112931	969836	3503022	4163520	3015177	2316562	3686941	3033987	1897266	1826751	2912301	1066372	1148922	969938	1115831	728908	685934	720734	509324	NA	NA	NA	1047134	NA	746186	NA
10.851	468.307	m468,3066T10,85	PEAK	2763500	3684389	NA	NA	NA	NA	NA	NA	NA	NA	NA	NA	6469541	10357426	9899048	9694133	8412413	8168692	12121894	7818484	6674336	3296584	12276021	8309507	8289042	5970848	5656409	6300361	6144515	3018870	1301082	3985321	6569808	7364935	8063015	6395848	5832358	4440032	639670	2099789	1251151	9944936	6263950	7513542	7233287	7206344
4.331	476.19	m476,19T4,33	PEAK	489235	NA	NA	NA	NA	NA	NA	NA	NA	NA	NA	NA	NA	NA	NA	NA	NA	NA	NA	NA	NA	NA	584663	NA	NA	NA	NA	NA	NA	NA	NA	NA	NA	NA	NA	NA	NA	NA	NA	NA	NA	1882192	6951172	5782121	2474444	618988
11.578	478.29	m478,2905T11,58	PEAK	2063765	6931386	NA	NA	NA	NA	NA	NA	NA	NA	NA	NA	10907916	21895812	14219310	14802093	14773340	6383109	15128248	13055601	11182362	7583148	21274066	20118916	11151334	12821053	6609189	8484601	9420516	4921093	1942859	6320770	7641042	12579522	10534274	11349832	8008286	6300064	1717133	3874390	3571144	15271910	17405778	17889706	14058514	13186160
8.37	479.224	m479,2236T8,37	PEAK	3226052	2547476	1690550	2300687	2220701	1877882	4784646	4509171	NA	3702303	3299972	3199985	2244924	1169575	2360084	2675153	3400697	7275348	4783472	6218050	3349878	2862218	1479082	1816346	2646912	2913745	4579172	4355359	5122470	3815064	5558860	2464826	2209962	2264592	2638019	2939305	6374775	4982294	5261428	4323702	4264502	3394859	2488194	3399147	2408824	1525174
12.377	480.307	m480,3069T12,38	PEAK	830017	2752387	NA	NA	NA	NA	NA	NA	NA	NA	NA	NA	4206384	5779758	6057585	5261596	6472404	667885	5097508	4727561	3885118	1889226	7351384	6657774	4605852	4108958	1338402	2745960	3244859	1368636	479667	4009161	2795928	7014404	5880554	5237105	1892978	2852949	NA	1087278	375927	8366068	6714910	8618822	6499533	5417006
11.459	482.322	m482,3216T11,46	PEAK	NA	1649599	NA	NA	NA	NA	NA	NA	NA	NA	NA	NA	3259857	5762140	3907502	3913475	3509370	2771871	3519660	3566800	3358716	1269401	4971718	4395472	3272884	2416575	2561447	2537631	2010104	1259516	243066	2226456	963590	3479767	3500736	2713617	3787772	1001205	NA	275639	576626	5271942	2928260	2439115	2845550	3023019
5.564	484.102	m484,1017T5,56	PEAK	NA	NA	NA	NA	NA	NA	NA	NA	NA	NA	NA	NA	NA	NA	NA	NA	NA	NA	NA	NA	NA	NA	NA	NA	NA	NA	NA	NA	NA	NA	NA	4970704	4260071	2774032	4509204	2956044	2948473	3954750	3253830	4081241	2638239	NA	NA	NA	NA	NA
4.794	486.972	m486,9715T4,79	PEAK	NA	2424392	NA	NA	NA	NA	NA	NA	NA	NA	NA	NA	3541273	3091257	2279886	3646772	2219472	1847398	1333178	996337	2225568	2174228	3053722	2317916	1492194	2316644	1331228	1932141	1004967	1783609	2141173	2358728	1992697	2364618	2132098	1839627	1933887	2044114	1642311	1886802	1884526	2146154	3714221	1928874	2086133	2620677
8.554	487.288	m487,2875T8,55	PEAK	1174957	974553	1673113	640787	2530074	775507	4562866	2217355	NA	2498578	3795069	3837846	1450460	1620534	2698698	1714888	1834055	5389416	4505062	4588606	3996906	1441419	3076820	2066980	2127058	2279822	3294532	5295118	4980484	3725100	5748605	1948584	2758951	2661927	1301402	1955698	4681381	5088504	5898318	5883419	4187525	2585230	1998145	1447815	1168688	1084479
11.199	494.322	m494,3218T11,2	PEAK	2051624	3731225	304816	NA	NA	NA	NA	NA	NA	NA	NA	NA	8280337	14022219	12386479	9199767	10622237	8218773	12007516	12446936	9125915	5283496	11508212	10705368	8961765	7552294	7007396	5064915	7769232	2994302	1118220	5232966	6898041	14255803	10423406	9445971	9926327	5857528	1685077	3433038	5136392	13541356	11068622	14370396	9397650	6753438
11.851	496.338	m496,3378T11,85	PEAK	5345676	10574769	NA	NA	NA	NA	NA	NA	NA	NA	NA	NA	29316338	34607204	24272190	30954558	28338296	18033338	29375084	23814634	21684942	18134852	33157024	34392684	18988764	20803326	10641789	18282552	22778414	8195132	6603885	16315573	18189722	28638606	27896676	22061932	18168370	14839125	3315673	6357232	7809576	36117592	26909766	30942900	26891558	23065378
12.097	496.34	m496,3398T12,1	PEAK	82267392	177216336	1508615	NA	1020728	NA	3763476	379467	NA	NA	441449	NA	311538176	445515200	286107392	341668960	308520448	144068416	323988448	344411520	327276320	199660848	410169792	401847232	309618400	244089168	157640592	174264064	244462944	115876392	93821000	245333376	202365280	333795232	283593952	306949568	200623936	187100368	62934928	99796512	97959128	382174080	397005856	344332704	345365216	288722240
11.59	502.291	m502,2911T11,59	PEAK	1642845	3292808	NA	NA	NA	NA	NA	NA	NA	NA	NA	NA	8152956	13448440	8397649	8724540	9734973	5500246	10699904	7476832	8119021	5941975	12455354	13720062	7764542	9156515	5472794	5513258	6610480	3459978	1791179	5749646	7009668	10280983	10276084	10042012	7891056	5197606	2957427	3139002	3830867	8701328	13728261	14188550	10930607	9388341
12.098	518.321	m518,3206T12,1	PEAK	2311412	6821850	NA	NA	NA	NA	NA	NA	NA	NA	NA	NA	13131366	18700652	13172253	15607996	15390337	5712946	15298361	16880166	15974582	8232844	19427470	16543468	12335998	11170237	6169688	8521512	9927195	2733387	3187175	10444181	9057637	16004638	14263812	13825005	10154399	8635152	1006650	2524098	3165352	15570034	17078398	16008297	16340703	13760365
11.618	520.339	m520,3386T11,62	PEAK	30228668	61610932	713131	133298	1220697	NA	NA	NA	NA	NA	NA	NA	84048136	199375280	131639176	134322048	158298608	123767664	180927056	140277648	146777344	73011296	170909280	175923840	119135936	123610976	98637232	93680216	114552496	59237740	44008580	69529888	84484728	133506200	113982120	120176032	100326176	73007808	25447860	45874008	49248156	140607120	164330416	181411136	166936192	136547744
11.411	520.339	m520,3389T11,41	PEAK	2247772	5675443	NA	NA	1220697	NA	NA	NA	NA	NA	NA	NA	6610255	16097572	10546380	10561339	11109391	10072712	13716226	12239742	9413392	3957026	12080872	12242807	9947548	7708008	7237551	7892279	8348772	3197937	2089191	5259275	7264970	9101410	9416123	9736679	8630663	5874787	1505302	3512972	3894961	15466572	13579302	13862778	10336026	10484133
12.421	522.354	m522,3541T12,42	PEAK	12911925	35362060	NA	NA	NA	NA	NA	NA	NA	NA	NA	NA	60534836	96994608	74277912	72596128	76316256	33816308	71355400	62478612	57658672	40075684	80031272	97207544	70262568	48876052	29450218	45679344	54384504	27305030	20300978	52315984	51817768	69536768	83011960	80678984	48416224	42846564	16203959	21860148	25508220	105054272	77135296	107595392	71685600	62044272
12.193	522.355	m522,3553T12,19	PEAK	333069	2511918	NA	NA	157112	NA	NA	NA	NA	NA	NA	NA	4520226	6134448	5884382	5626300	5083424	1854792	6174583	4429218	3889131	3018177	4777162	5910960	4356048	4312562	1962094	1241345	4607002	1692163	1667793	3607985	3660761	5113654	6799880	5007870	2542510	2329246	860462	1541725	833502	5519505	4179713	6096346	7038145	4170248
12.095	524.299	m524,2993T12,1	PEAK	290478	1880209	NA	NA	NA	NA	NA	NA	NA	NA	NA	NA	5686043	7253816	4513118	7209500	4536150	1868431	5858100	3784532	4378749	2374735	8613159	8228426	5665042	2882669	1017759	1877938	1619449	451694	NA	3854490	2416632	5348435	4929020	5704721	2822243	2604056	NA	724713	711454	6462458	5833252	6239366	3875489	5772982
13.415	524.369	m524,369T13,42	PEAK	12759331	37044000	489126	NA	NA	NA	956342	NA	NA	NA	NA	NA	66537616	85877520	64040848	68525208	71179288	16273629	61714416	48859452	28948578	31927888	90728440	90662064	81458480	53897176	12780088	24444658	37825428	9748099	6329366	49695352	41027824	65898764	66180388	42460196	16903812	25616790	8025434	9461798	8100588	65164184	87990760	89908944	79717624	57275500
13.155	524.37	m524,3699T13,16	PEAK	344111	2225058	NA	NA	NA	NA	NA	NA	NA	NA	NA	NA	5839059	7410917	4370682	6331498	4990984	794260	4822949	3447640	3043988	2526136	8256722	7486716	6567942	4263190	1119340	1889379	2717235	NA	801977	2766230	3686094	5492688	4237048	3080206	1089780	2391950	399402	505614	NA	6056612	5893888	4912817	4400468	4732834
11.548	526.293	m526,2929T11,55	PEAK	697092	2851555	NA	NA	NA	NA	NA	NA	NA	NA	NA	NA	4656580	6488688	4973526	4821344	4284140	3530433	5737300	3072992	3659636	2369702	5359856	5575350	5072640	5742648	2442911	4165449	2648674	1797189	754029	4061296	4494965	5272798	6467880	4716072	5433782	4251142	1915612	1259934	1975048	5132400	7579002	8771238	5601246	5183484
11.616	542.32	m542,3203T11,62	PEAK	NA	1227254	NA	NA	NA	NA	NA	NA	NA	NA	NA	NA	2031782	8512797	4106528	3817276	4455002	3436418	7864648	3716793	5465131	1557106	5955130	6655898	3203805	4485015	2261352	3354634	2129302	1415456	980296	1643966	2509007	4074208	3560268	3898940	2860966	2000091	NA	916794	903392	4978150	6574398	6748370	6839297	5058251
11.625	544.34	m544,3397T11,63	PEAK	6480559	14489472	NA	NA	NA	NA	NA	NA	NA	NA	NA	NA	21759720	41612772	29020848	31210728	37384308	34227288	42217600	31590250	31357074	20248516	35201220	38945356	28374866	28107388	26103970	22907824	25197812	13501552	10071535	20356386	26849290	37692296	34146568	33776624	32057576	22570456	7264234	11297585	12978669	30715938	43780224	45205728	37164204	29236388
13.409	546.353	m546,3532T13,41	PEAK	348275	1883290	NA	NA	NA	NA	NA	NA	NA	NA	NA	NA	4674127	4942566	3199338	6035070	4064318	730191	4279800	3456739	2773124	1516904	5950508	7437670	4666596	2585529	389581	647195	2047448	NA	NA	2770528	3223205	3707875	3757672	2601852	887010	1690859	NA	NA	NA	3955847	6273156	6849532	3699935	3913418
12.069	546.356	m546,356T12,07	PEAK	1532504	3737999	NA	NA	NA	NA	NA	NA	NA	NA	NA	NA	8153424	13556544	8091934	11517489	9282679	5627536	10574616	9436940	8566555	4969931	11062689	10677383	8647488	7573698	5225653	4880442	6452877	2297020	2880674	6897750	5480309	9359818	7834071	9212166	7562728	5226941	661660	2042589	2736317	10689943	11697609	10656458	10553828	8525976
11.582	568.338	m568,338T11,58	PEAK	346280	1876173	NA	NA	NA	NA	NA	NA	NA	NA	NA	NA	3978441	7477945	4197694	4474022	5340058	4569711	5730737	3195780	4058950	2352554	8651154	7673717	5230331	6261099	4404985	3548518	3942140	3244071	1163367	2800267	4853960	7280116	6442496	6966456	5921312	3776447	1154024	2890630	3168074	5049260	8126524	8637500	7127792	7294662
3.527	580.094	m580,0938T3,53	PEAK	4629156	44191564	NA	NA	NA	NA	NA	NA	NA	NA	NA	NA	53208032	51033392	51384784	52752124	62321872	57090396	45786996	55743788	53014000	42104612	53624356	51735760	57941332	52607580	55660172	46396252	56585300	49552588	45413104	61033752	57741948	57362356	65720340	56078544	56479360	49593764	47191112	53701076	55967688	53250860	57697224	57506672	54694540	53065028
9.911	636.94	m636,9402T9,91	PEAK	753920	3499630	NA	NA	NA	NA	NA	NA	NA	NA	NA	NA	5807953	2018869	2679251	5282048	5227904	6629856	1894748	2104674	3148438	4849144	4976212	6681420	6575448	5431941	7315585	4153966	3370280	5508368	5184317	6063098	5696824	4742284	6935768	8269834	7006677	4637330	1544332	4090704	5044740	3610293	8384816	7210098	6806806	6456608
3.588	638.099	m638,0991T3,59	PEAK	NA	16761626	NA	NA	NA	NA	NA	NA	NA	NA	NA	NA	29987300	32982510	34591172	37380124	45935180	46719384	37953908	43796740	36140628	18318940	38311764	39794932	41973788	34590780	40696468	29026734	46399724	32043772	23444204	49293468	37855596	50588860	50858920	46800048	44711280	37024384	36053012	38566516	44221408	42802336	46125692	42760528	45072612	32029758
3.577	638.1	m638,1005T3,58	PEAK	NA	17186500	NA	NA	NA	NA	NA	NA	NA	NA	NA	NA	26441502	36846840	34414756	36106888	44450268	38687592	35957164	43317420	36197724	13514521	40287328	34181284	38137016	31470476	36549060	27930344	42840272	32738088	21958596	41456364	44397208	51771380	50858920	44066044	44506424	30962666	35282128	39303748	39363428	42292900	39802624	49799384	44251936	30228704
8.582	650.374	m650,3742T8,58	PEAK	7606995	4517942	5960174	4223548	5903968	4178562	2416374	2355325	NA	1432531	1534541	2685330	5240516	4410274	6973295	4981984	7511576	3386668	2617241	3043010	2609349	5999096	5393574	6497261	6605334	5524422	1857479	2363232	2902122	1735805	2593019	6582595	5906964	5207236	7551611	8486225	2895164	2739786	3531870	2586298	2158928	6134964	6650364	5723256	4978030	4430728
9.911	732.403	m732,4034T9,91	PEAK	957611	2719405	NA	NA	NA	NA	245116	NA	NA	NA	NA	NA	2265560	4286434	2258753	5302286	3451257	3991847	1325896	2884416	1608593	3161777	4417708	4955672	4676700	4436505	4409286	3617572	2833348	1369494	3083480	5195250	7212452	5751258	5828946	3727093	3170437	5679514	3656742	2007382	2191836	5282693	2932913	3575914	6983170	3650345
4.743	155.046	m155,0465T4,74	PEAK	NA	NA	804934	NA	NA	NA	NA	NA	NA	NA	NA	NA	NA	NA	NA	NA	NA	NA	NA	NA	NA	396568	NA	NA	NA	1989148	NA	324844	NA	NA	NA	NA	NA	NA	NA	NA	NA	NA	NA	NA	NA	6634029	19605542	15218484	4990512	3763523
[truncated: 48 more columns]

## Sheet: RP NEG_dados_brutos_reclas
			Group	Blank	Blank	Blank	Blank	Blank	Blank	Blank	CQ1	CQ1	CQ1	CQ1	CQ1	CQ1	CQ1	CQ1	CQ1	CQ1	CQ2	CQ2	CQ2	CQ2	CQ2	CQ2	CQ2	CQ2	CQ2	CQ2	CQ2	CQ3	CQ3	CQ3	CQ3	CQ3	CQ3	CQ3	CQ3	CQ3	CQ3	CQ3	CQ4	CQ4	CQ4	CQ4	CQ4	CQ4	CQ4
			Sampe	Blank	Blank	Blank	Blank	Blank	Blank	Blank	QC	QC	QC	QC	QC	QC	QC	QC	QC	QC	QC	QC	QC	QC	QC	QC	QC	QC	QC	QC	QC	QC	QC	QC	QC	QC	QC	QC	QC	QC	QC	QC	QC	QC	QC	QC	QC	QC	QC
			Plate	P1	P1	P1	P1	P1	P1	P1	P1	P1	P1	P1	P1	P1	P2	P2	P2	P2	P1	P1	P1	P1	P1	P1	P2	P2	P2	P2	P2	P1	P1	P1	P1	P1	P1	P2	P2	P2	P2	P2	P1	P1	P1	P1	P1	P1	P2
			Patient ID	BRANCO	BRANCO_2	BRANCO_3	BRANCO_4	BRANCO_5	BRANCO_6	BRANCO_7	CQ1_P1_	CQ1_P1_1	CQ1_P1_2	CQ1_P1_3	CQ1_P1_4	CQ1_P1_5	CQ1_P2_1	CQ1_P2_2	CQ1_P2_3	CQ1_P2_5	CQ2_P1_	CQ2_P1_1	CQ2_P1_2	CQ2_P1_3	CQ2_P1_4	CQ2_P1_5	CQ2_P2_1	CQ2_P2_2	CQ2_P2_3	CQ2_P2_4	CQ2_P2_5	CQ3_P1_	CQ3_P1_1	CQ3_P1_2	CQ3_P1_3	CQ3_P1_4	CQ3_P1_5	CQ3_P2_1	CQ3_P2_2	CQ3_P2_3	CQ3_P2_4	CQ3_P2_5	CQ4_P1_	CQ4_P1_1	CQ4_P1_2	CQ4_P1_3	CQ4_P1_4	CQ4_P1_5	CQ4_P2_1
RT (min)	m/z	Molecular feature	Comments	20201114_P1_BRANCO	20201114_P1_BRANCO_2	20201114_P1_BRANCO_3	20201114_P1_BRANCO_4	20201114_P1_BRANCO_5	20201114_P1_BRANCO_6	20201114_P1_BRANCO_7	20201114_P1_CQ1	20201114_P1_CQ1_1	20201114_P1_CQ1_2	20201114_P1_CQ1_3	20201114_P1_CQ1_4	20201114_P1_CQ1_5	20201115_P2_CQ1_1	20201115_P2_CQ1_2	20201115_P2_CQ1_3	20201115_P2_CQ1_5	20201114_P1_CQ2	20201114_P1_CQ2_1	20201114_P1_CQ2_2	20201114_P1_CQ2_3	20201114_P1_CQ2_4	20201114_P1_CQ2_5	20201115_P2_CQ2_1	20201115_P2_CQ2_2	20201115_P2_CQ2_3	20201115_P2_CQ2_4	20201115_P2_CQ2_5	20201114_P1_CQ3	20201114_P1_CQ3_1	20201114_P1_CQ3_2	20201114_P1_CQ3_3	20201114_P1_CQ3_4	20201114_P1_CQ3_5	20201115_P2_CQ3_1	20201115_P2_CQ3_2	20201115_P2_CQ3_3	20201115_P2_CQ3_4	20201115_P2_CQ3_5	20201114_P1_CQ4	20201114_P1_CQ4_1	20201114_P1_CQ4_2	20201114_P1_CQ4_3	20201114_P1_CQ4_4	20201114_P1_CQ4_5	20201115_P2_CQ4_1
4.7	100.049	m100,0485T4,7	PEAK	9791117	9115052	NA	27021464	90503896	4182882	NA	114239464	114322600	138402352	157083408	127628032	113311888	117882104	74986752	112366352	122541976	144706800	148537408	135068256	116222784	94556376	117788360	122869256	114437656	120206320	121179520	110585192	145182624	149016304	140926080	114856952	139149232	125220064	122337456	109526480	109061096	122630816	125292360	128220320	126141328	113025432	110880784	162379056	167217472	129540328
4.7	101.055	m101,0548T4,7	PEAK	25088256	22609944	74447	63183800	205258624	9332918	646827	257633488	255603008	311454560	361433632	284685408	259309664	274973056	177028000	264467136	277089504	328564416	339717024	294917568	271473280	219989984	266728336	282203904	259840112	275131200	277301952	241963712	328481152	338573120	309862976	258943808	312228672	286860352	270706528	254313072	250355712	289391936	279406272	281319520	285173504	261045184	243527264	357965472	373751520	294060288
7.094	101.061	m101,0611T7,09	PEAK	1747931	2401089	860174	5622805	10429917	1668477	743458	20923724	22300008	21993872	23769112	16591084	17130438	22353148	19082402	18595940	17932860	14933803	15580800	14891236	18214108	10808259	14398872	16245904	12589591	13999563	12489125	12570142	20164318	15868224	18482116	15955189	15847377	16116819	14590497	13155112	11582028	15483937	14805558	20017528	20443558	18571462	18623428	26056804	27706936	21198694
1.982	102.027	m102,0273T1,98	PEAK	15092978	20415868	15531286	24310468	42856080	21051032	17003286	38137540	46337552	52385364	56988276	53724920	47572520	40583728	40262480	48889388	49646668	47415308	53803180	55537960	50324984	44702196	49035808	46561584	48092372	54940832	48169468	45055200	54317616	56272428	55777268	50099960	56045436	48000580	49402408	45649616	43776092	49449048	52745424	47096996	50764672	48504192	49113576	57331680	61384816	44918588
2.077	103.04	m103,0401T2,08	PEAK	62100352	78746288	12862939	81375064	127423296	42728284	15935972	114586560	118722704	130800808	132966088	138129152	129473992	145914640	124559152	110184944	114582088	243177344	262300800	256822912	209074608	130360392	242281888	246553488	204497136	227376544	211763216	204594208	172812240	206493856	194660528	204299264	192130960	189202224	207859600	145483056	138967312	172617216	173254928	224346880	236851424	186738512	236254944	365705536	347424256	308234688
2.439	103.04	m103,0401T2,44	LOW PEAK	18333466	18698980	16612772	25552402	49393072	19665266	16096575	60260192	63947888	61115492	69415088	64150236	67425424	83416392	71566344	61872088	60373188	71427224	81356520	77682456	70448104	52058208	70690344	77847472	68382904	69141672	68301048	57943372	44258992	52125092	54481868	52116256	45323292	54162432	62170104	49772120	52319668	50416040	55823756	54532244	57914512	66943372	72724552	108793576	82902584	90260800
2.625	103.04	m103,0405T2,63	PEAK	77873256	102409352	69596848	217728272	378584160	49015340	67334072	571475008	607930112	609613568	656362560	493462560	540737728	627454528	597017216	551210048	554111744	616761792	708228928	640789120	623330048	378852896	590522048	635595328	472266816	524058880	507908288	491088736	1008614144	1002443776	1061869120	925884416	963554688	1008703232	947055296	764600384	726404480	903761600	890920576	787954496	827702144	727696256	759293824	1090031872	1106855936	909382592
4.703	103.07	m103,0703T4,7	PEAK	NA	NA	NA	272339	3199972	NA	NA	5021548	4874121	6552563	6644567	3997773	4366568	4859581	2022627	2929183	2520576	6507566	6217137	5785227	4162010	2923856	2968977	3757215	3203085	2968112	3289734	2505386	5834470	5271328	5368504	2288864	5193846	4721130	4631855	3375858	2909156	3509278	3932158	5589240	4945109	4738344	5812505	6304504	5899168	3894110
1.118	105.019	m105,0193T1,12	PEAK	14161325	5878252	566990	18616706	44182368	2220714	355540	75097688	70667312	63826104	82767456	54629668	58158388	80409576	68478656	61178848	71931552	71690104	62432764	65858948	61628356	39441232	67199464	86479528	45974544	60792548	60987764	58682940	65981564	73648440	56339232	62702540	81928560	76822272	72903120	53205144	48645824	69901376	64571484	63639240	64411536	65974568	62058708	87142616	88109800	74524240
8.494	107.05	m107,0503T8,49	PEAK	26756984	15762615	NA	25600414	105775496	2766724	NA	257293808	244604160	258927056	270295936	152808944	190583280	241198048	210959616	191752896	200500384	232086960	221972112	195159536	158540672	104055128	170010752	192454640	147427168	157342976	153924720	146856432	130343648	131274736	123944672	121102720	115569016	111481232	113731416	83552904	80105448	108895984	112010864	167366896	171995280	142554864	97074752	127089432	133739840	104104680
8.49	111.948	m111,9477T8,49	PEAK	267013	NA	NA	242871	1067958	NA	NA	5205498	4280492	4870178	5538966	1760432	3310823	4772823	2941792	2290580	2596352	3397222	3650385	3236896	1030574	1303922	3593777	2836900	2031687	2877974	1521103	3132090	1858502	1988340	1797040	916624	645341	1361601	787415	459946	303045	1580809	1845998	3326987	3076524	1789702	757385	1186696	1031712	634592
1.136	111.947	m111,947T1,14	PEAK	1649310	236450	NA	5250738	20720830	2188322	9056219	11917517	13057484	41137148	29692326	11195009	12809472	3923696	12775878	17726990	19860850	32399996	25957910	30898918	3029647	5286454	9813959	24305202	15989343	25545424	23498676	12915224	12043997	14604201	22758394	19984698	20228182	19998706	16887972	18957544	18435824	19523836	15859947	19225524	17541186	7880016	2417128	21389950	22876522	18759618
1.5	112.016	m112,0156T1,5	LOW PEAK	NA	285696	923111	425578	3497096	1047746	366235	6904462	6524009	7259214	8436926	6970321	6295806	11249117	11404120	8282196	8838861	8983706	7689648	8129062	5575286	5116242	9169065	10582689	7742990	7028770	10329638	8296750	7185630	7022481	10451540	11337620	7974030	7706830	14365195	5980140	6729547	9876229	9705714	7342452	7639575	6835341	6775078	10668904	11729363	11203124
2.24	112.041	m112,0407T2,24	LOW PEAK	668129	1396028	1321282	2899663	12493752	1761895	2386142	19266834	20061478	26049652	27388264	23146028	32459610	21809364	20432530	22122584	21106904	26470262	26841174	26269884	25953206	17205382	31757002	23017812	17595260	22368060	21491220	19231144	33553838	31418162	35157540	33785872	33030926	34127472	23332504	22453364	21897390	25727210	27262218	27363200	26311354	21751334	31745382	37594864	37642680	23412128
1.137	112.955	m112,9545T1,14	PEAK	NA	NA	NA	8680387	23636748	3216268	NA	13755987	15271062	33835796	34689832	13752779	16057584	5559360	15474480	22279440	22164192	32246580	29988598	32097548	3736575	7748424	12074253	28309302	19148308	23808330	28622592	16012349	17464194	16343988	27914826	22421678	24799322	22724606	20159784	21660706	21426272	22655906	19924904	22402970	19040176	1512533	4850871	23768040	26171892	22645872
5.422	115.04	m115,0403T5,42	PEAK	81396144	90333624	61938480	130789832	267316352	71210880	62982172	375584896	410000832	424112064	439072512	339104896	344652448	417425440	384540736	344156128	341155424	398330176	399880064	370937984	375399968	260058032	344060384	381803424	293926784	318993408	307997440	291952704	419232000	426871328	430360192	403291456	407889568	387675264	398293280	298166944	301155456	359923296	367274720	402919328	409623488	369404032	400455840	482600384	479454624	415708128
1.392	116.035	m116,0355T1,39	PEAK	7166145	8788630	1543900	10355533	30058100	2578896	1856518	34444600	28357174	31616256	38970648	34456236	30997956	34925620	35156768	31097104	34010656	58157224	60372952	47508428	46326760	31736926	51509892	53001652	45788600	50126068	50643816	41025584	47401304	38510316	39540564	41872496	42278832	38366836	39996332	33202556	36348312	41484708	43872476	49576564	45698328	41506988	37718392	54767592	53991316	44647048
4.309	116.05	m116,0504T4,31	PEAK	NA	NA	NA	342147	2416118	NA	22317	5809224	5773874	6417194	7411947	4957079	4473596	4544632	4728645	4035702	4720150	6082800	5025996	4474939	4453978	2870136	3987352	4590589	3966039	4092662	3475510	3280463	6814601	5397471	4723036	4444963	5657141	4873699	3576934	3011014	2868939	5059451	4024059	6162217	5188418	4246316	3574318	5591937	5852370	5217418
2.025	117.019	m117,0194T2,03	PEAK	28933656	30769700	21253398	44216404	59740312	28560836	25501812	85652424	83703504	86894096	94055808	71376784	80501080	100644992	101613712	94600408	91914616	70565024	81974968	76798888	71762224	67711504	81242256	94831376	77014616	92825360	86375792	90851696	76561120	80980736	78058104	78921312	81886728	79883816	87093792	74421600	77875064	95455672	97443544	73967256	76121024	68364992	80459880	89584256	93424608	89758024
4.557	117.056	m117,0556T4,56	PEAK	31782266	43520652	7482659	59217456	197603216	19596700	8759513	300633088	303576736	325397568	349786592	248874208	271640224	345244352	289591712	261413040	290220512	304042976	332371968	296826496	277277024	193529920	260451024	302659936	244966736	257036272	264036048	211473040	407681504	398105248	375308736	360353600	358480544	353079168	340432800	271634816	284051360	311076096	335316064	316395584	343672064	258770176	223645184	381088384	384090208	329422240
3.75	117.055	m117,055T3,75	LOW PEAK	10768429	15585008	12377184	16793886	20744788	14438162	13655432	24467616	31482458	31562198	30263284	27418194	27272070	40368152	27794658	27729524	25529348	34563368	35822640	37593944	33425782	23698938	34853804	38474008	29552880	28237034	28541210	30461134	41781220	40646576	39942664	36255940	39042512	36060248	39059600	31597972	29336938	34646220	34377632	30494760	31075890	33284006	30063610	36918348	36600008	37924784
1.385	119.035	m119,0345T1,39	PEAK	5773496	6164998	1265873	12901766	30944810	1458035	277583	54782636	59232840	59860140	65988092	42121724	55133680	85558160	81508576	69490096	74482248	58625908	61151436	57381596	66337612	31913312	53239300	82678168	66131876	68490680	70488736	60491200	62532880	64956708	63426372	66968464	64730564	58696984	94029880	75684936	65558144	84274960	87449800	68556176	67893880	72034432	56728144	90507512	96905192	99822304
1.139	119.035	m119,035T1,14	LOW PEAK	2280532	3402370	321941	7488457	18432794	828566	223135	26762460	32508472	29405224	39086180	28490688	27678396	30370814	23590794	33559300	31234166	29662592	39871356	54324852	29992678	21949282	53701948	39829788	31398834	32596818	33508898	32618104	57909076	37715212	36765660	31365986	35455184	31394904	36152208	24212960	27536858	34745028	33241942	36836256	32121236	30037182	32008136	64134976	64044224	41141380
1.136	119.976	m119,9764T1,14	PEAK	NA	NA	NA	2392088	7062238	1101272	NA	4288473	5070462	10638106	8090526	4357622	3775201	1266005	4240891	5141198	5344188	11665088	8489561	9720138	534629	2062619	3665083	7180564	6464635	5981794	8960302	4688374	5059102	4212488	7611824	6713100	6256933	7627380	5586335	6630070	6763163	6103434	5357570	5320439	5534806	310659	470192	6687900	7871002	5271762
1.991	120.039	m120,0388T1,99	PEAK	3129331	2986822	NA	8964721	27674142	NA	NA	31078324	32963584	41182504	41029584	35700556	34269780	30780134	24871600	34121968	35481524	42400620	44947984	40411784	36858148	26432174	34249832	36620756	34869384	41526200	36585004	30621012	44007340	44458916	39928124	32539484	42245348	35209476	37269352	31106306	30792472	38103356	39881120	38715872	36327532	33703832	36193248	43569868	46005736	37119856
4.281	120.076	m120,0762T4,28	PEAK	859506	684398	NA	3529314	13847805	NA	NA	23286496	19183922	26073132	26661738	19236372	21355244	19200104	12202432	17592202	20115274	26548484	26021424	25607576	18049080	13841977	18904470	21420124	18665996	21777568	22285818	16251852	28443318	28377614	25881220	18225514	24331380	18164882	18877556	17312190	15246067	23018336	20134878	24126416	24301838	17416742	18074388	27652968	25408260	22557658
1.979	120.956	m120,9556T1,98	LOW PEAK	212263	NA	NA	NA	2030481	NA	NA	NA	818604	657781	2629454	2846174	1956873	534185	328650	4246104	3543205	531012	NA	NA	2139919	1174067	2902990	1985667	2632408	5852060	1468021	1968359	1404384	334132	549671	1062144	3937448	643207	2176986	2929134	2620451	2570704	3364273	NA	NA	NA	1575821	3046410	1005386	2567150
5.765	121.029	m121,0293T5,77	LOW PEAK	26425934	22814214	15558383	23392744	23968304	18820222	14183921	28341120	31500164	31166562	27541784	24983858	22937762	28829168	23162506	21933316	21555464	27469572	33107508	30383272	31379572	26408412	21086048	24549934	23862566	21201026	22467896	21362136	33955528	32922810	31787820	29041294	25689200	23327012	24863268	24612512	20786658	23111426	22992806	33160064	33410940	26370044	27802574	28998172	27022884	21948836
1.985	121.045	m121,0449T1,99	Padrão interno	201284624	222538128	5003445	538667136	1711300736	95556560	4265273	1921099776	2035290496	2482640384	2631219200	2087489024	2217346304	1932645248	1399365120	2078883200	2082939648	2486525184	2572619776	2447729664	2076045824	1699527424	2161102080	2134745600	1990638336	2350341632	2172777728	1933408128	2650336512	2696634624	2441310720	1946820352	2389350912	2087372672	2258394624	1904865536	1988733568	2278016512	2386378496	2242045440	2299884544	2056724096	2000491136	2638296832	2862674432	2271568128
2.03	124.925	m124,925T2,03	PEAK	8443274	9518131	NA	24473560	85810048	2955234	NA	91573192	97139024	119390976	121707552	106433360	103197336	93444112	74446032	98077048	100025600	139286704	133443904	121591264	99686664	82696112	102453568	63655944	99638240	111764128	105745440	99859200	125679472	79530048	115735776	102938264	70327488	61236980	104639632	89775928	92861128	106576464	113523992	108095104	114806376	93751608	101593816	94970600	74841192	111155224
1.137	124.991	m124,9911T1,14	PEAK	1102580	NA	NA	11794425	33300784	3476215	NA	14939769	25434734	50969476	51557188	21579930	24513026	5137489	25103914	37202600	43195724	58115660	49195692	58968208	5095254	12511974	17100684	44110656	34785124	42112040	43816688	27434694	28078100	26222082	48391776	35468580	44515576	37514344	28640638	38139900	33130718	34254088	33748628	31145412	30354596	2191780	5267467	32443960	41294080	35802096
2.087	124.991	m124,9914T2,09	PEAK	2085673	2895874	NA	6054697	22418628	1376172	NA	29167510	29210676	31386386	35744056	25718636	26590880	32659184	29532882	31213736	32039224	45239964	42587296	38719284	30770236	21442484	34925496	36217492	32864018	37459648	37990984	33942168	34887600	34720904	33305288	31610532	33042078	30892156	31993702	24654388	27963268	34741436	36811720	31538644	36372444	26947242	26811952	37240904	36485704	32764436
4.11	124.992	m124,992T4,11	PEAK	NA	NA	NA	NA	1799207	NA	NA	2095959	1392992	1928201	2033851	1638985	1589590	2288337	326431	1075904	1500340	6212786	5477346	1152502	2284112	276959	376528	1698887	511565	2084009	980859	1059603	8601409	9054223	11637065	8010254	9776042	8327364	9442412	6282184	6307874	7050352	8942117	1259854	1596992	1681600	1495767	1773497	1639265	1410004
6.916	125.097	m125,0971T6,92	PEAK	2938454	1056905	521928	1720463	1235152	824567	1192588	2898650	2673872	1518482	1767155	1364100	1561169	5443270	19562588	21696072	20147212	2427900	2578594	2091068	2342857	1225588	1678869	7754908	12534498	16363248	5714940	14204680	1774052	2440478	1771956	2403400	2138496	1462327	4271026	11698364	3838649	3981894	4935002	2276272	2516686	1557885	2339054	2281248	1993086	5337958
1.133	125.962	m125,9625T1,13	PEAK	272495	NA	401554	4137328	7738750	1387261	429015	3603852	4397439	10148480	10277694	3727538	5136520	1618063	6343417	8091932	5583021	8916758	8304800	9308767	NA	2893032	3226383	6922478	5447242	7720186	6276224	3399826	6248842	7641725	9502760	7001834	5484790	6770299	7854640	5685171	6499874	5585250	4913727	6600128	8213813	355674	1569412	7214230	6129013	6701384
2.646	126.906	m126,9055T2,65	PEAK	243581	292793	NA	2752334	7387069	231234	NA	13350058	12265194	14843933	15763696	10529237	12573271	14610750	12167870	12168821	13579088	10277390	12638122	9946075	7285144	6522366	9810857	10339328	8865109	10462392	8916313	9547196	11274388	9102558	10664113	10440528	9063379	10956305	11829233	8948801	8646127	9774142	10443301	9209428	10614836	7961089	8661027	12478541	13513115	10653486
2.029	126.923	m126,9231T2,03	PEAK	8586465	10121066	NA	25007504	88361904	2599131	NA	97638904	102138056	124801408	131618416	112094048	109803384	102740608	77058616	104243832	107443376	146142784	146308336	122551792	109460696	89472768	108971528	111346280	100413424	120113680	113559952	103985192	135599312	138518672	123561352	106589432	125395232	109200648	116502840	93495000	99144544	117456752	120451496	114920008	117329392	103210784	106346072	129230176	137850256	115324528
1.989	128.035	m128,0352T1,99	PEAK	46166608	50914064	10874722	105489840	290320736	71788928	10877635	402333088	422693728	449958432	485328768	340928640	384972384	406772544	424517728	361404480	375516320	460913792	461098336	445063936	381865440	270699456	424727616	408766304	350620096	396710080	368917792	346704256	450311680	446921024	449112320	406625088	457963520	428703168	408971008	314244416	331546112	394976704	411792704	393563424	402264032	357849632	392866624	521434016	543528000	414175968
6.197	128.998	m128,9982T6,2	PEAK	NA	NA	NA	206114	3528772	NA	NA	3592966	4374966	5424163	5603094	3514516	4160033	5056926	2598366	4552526	3191566	5081226	6132156	3857204	4511190	2902385	4456944	4089037	3051772	3969626	4334564	3479972	5649022	5005084	3896287	3027221	3339251	3658614	4009522	2852480	1945707	4423513	4202612	3565458	4727312	4402872	3642780	5002430	6882492	4510172
6.825	129.056	m129,0564T6,83	PEAK	126559336	88173656	5240284	230433360	609091520	30453520	8256476	1049916416	1050535808	1141973248	1185315072	904207104	895569280	1083377280	947610752	912946560	910100416	912595328	908931968	831243392	897045440	598711680	751892352	810072192	651545728	730962624	673260608	647277440	1047433984	987005568	982969152	923795584	1031453376	890919936	933141440	701553280	700727552	874975424	866597952	1044723648	1065867392	917120192	1000596736	1309705472	1282518784	1096908288
7.094	129.056	m129,0564T7,09	PEAK	159506032	113898280	6385540	310061792	853985216	56142116	5439602	1513522816	1497608064	1546665856	1748566784	1236595968	1274091904	1559590400	1397299712	1250424960	1283658496	1303443840	1312239232	1215369344	1307421952	829968960	1106852736	1172656512	887953984	992224768	984881984	885801024	1443401984	1423815296	1350978560	1243518208	1284212096	1236328192	1231928064	984791552	931071040	1137821312	1145363840	1499764480	1545379200	1245632384	1345957120	1959034752	1961604864	1576459904
2.288	130.051	m130,0512T2,29	PEAK	3433373	3071674	NA	6354657	19240820	590704	NA	30406318	30354010	34885196	34322888	28138664	26986330	32372040	30521948	29200740	28961360	39554120	36813204	37152208	32841160	20733620	32611186	33114694	29242084	31445688	31679350	26634028	41691576	38729812	35649476	34493812	37517820	35561444	32361356	27243354	25893796	33406424	32713340	29298200	30406034	29297788	27775002	40245356	42511876	31716782
7.776	130.067	m130,0669T7,78	PEAK	NA	NA	NA	NA	1749547	NA	NA	3866343	4198107	3155006	5060288	2453850	3348178	3739505	3643927	3174396	2403032	4763993	6023591	6187909	3332802	1803791	5059422	5117854	4085168	3332702	4670276	4171016	2820886	2139234	2774898	2639806	2459573	2130335	3187478	2066247	2142579	2391992	2126714	4834976	4064202	3234402	2746618	4040880	5025760	3144889
3.622	131.036	m131,0355T3,62	PEAK	7312628	11247145	8930231	12455206	11185697	10940950	11075574	12213365	8213099	11011271	12096431	14352878	18113458	19142194	31209568	39195688	35041412	8704574	14149542	11454028	11985162	13449198	13983163	24025524	20697788	33124590	21415546	30471852	13961460	10346511	11989959	11163458	17574492	14082581	21041966	22263654	14994297	15834019	19382744	10087066	10901087	10808749	14977033	15291927	18081260	20890500
5.313	131.072	m131,0716T5,31	LOW PEAK	4346138	6714914	4895374	6175254	8149006	5721802	5532342	9535646	12365976	12230644	11314742	10233073	10469055	14874833	11536555	10971468	10500385	11380649	13451331	13198152	11142368	8047776	11214723	11765518	10864084	11231939	9824785	10853644	10959622	12613795	12031165	10986765	12901120	11532549	13086108	8519249	10475276	11187128	11824196	10259925	11666303	10989734	10726792	15001633	13957552	13598855
5.745	131.072	m131,0716T5,75	PEAK	9192414	10556490	7416476	16480738	26609786	8817432	8230448	47101168	49638208	50266864	53304660	36196628	40878268	52026748	41627100	41661892	40824108	39657568	42376732	37671132	38381780	27446066	34013044	42552816	32447460	33348104	32513520	31339714	46675852	43463708	44010196	40994872	41007048	40253260	43185112	32807148	32956662	38817152	41058240	44064064	45046976	38157952	40494688	57986488	56743724	45353788
1.267	132.03	m132,0298T1,27	PEAK	39532020	42460132	3346778	141209232	322426112	17829192	2011728	658385216	720665600	637673088	756411648	520136512	590867072	687057792	659766720	592894912	657514752	534606880	530990080	483921536	487562144	361810016	472510560	431830976	399230144	436915200	443655328	383618880	459735776	503228032	469008704	484599360	431407520	414210400	411745216	368304416	315463072	427320576	441645152	559835840	580302464	482207360	684415232	618954880	658925120	575921536
1.803	132.9	m132,9T1,8	PEAK	10285791	12887171	NA	34938532	86876944	5367091	NA	91580768	119127224	106266520	119489544	111248536	108678976	143305152	128256432	113552488	116366024	114194904	117492128	119440608	116068632	95046080	123940176	147473440	112341008	115884488	122114256	109709312	108090296	121669696	115683792	120577888	122128848	119231584	142857600	106058144	116031144	129133264	132670456	106072632	112931256	106209656	111129464	135708064	141154128	131149680
1.41	133.014	m133,0143T1,41	PEAK	12339168	8249018	2318035	17654818	39713248	6229132	2905628	62617056	74904312	70324936	79785920	57827956	57218640	58229692	69578936	68661200	71954872	67594848	68167064	65075776	56538608	42117424	60173192	57092148	51079932	58108316	51710072	52008736	64891168	69323808	70007856	66291644	61326148	58266172	59644720	49798316	47997148	60142264	61770284	63002316	69298912	53309760	66328552	77677952	86451376	62414680
6.914	133.124	m133,124T6,91	PEAK	2924718	2345946	NA	3753266	3795483	1206420	NA	23277120	21117130	8265218	23974316	9947874	4891638	15492913	10489594	13438421	14635900	11942642	11965892	20178492	9312544	9082502	9677766	16587937	12953392	14511370	3247570	3158039	11130065	11000438	13969357	15355891	11759707	3446835	17933212	7369734	8892561	9490079	9362207	16288985	15898573	7502454	6945140	5759266	8789839	18823060
5.478	134.061	m134,0614T5,48	PEAK	517857	808435	NA	2883214	8148848	307127	NA	12264023	12732897	12579494	12821311	9058293	10610025	11696770	11694364	9018752	10028255	24704166	20319838	18236094	14069773	7669803	19040566	17752626	15589610	15725109	16658593	15537159	13856227	14038747	14835356	13074662	12835065	12491734	13241597	8960771	8371642	11477247	11807167	12129269	12330356	11459271	11408208	13721860	12931199	12030019
1.797	134.895	m134,8947T1,8	PEAK	249084992	184791584	30056568	763639296	1766817536	125100856	29395274	1933519616	2278753280	2258715904	2388589568	2211651328	2219164928	2873755136	2493562624	2326146816	2242355456	2283858688	2349059072	2328035072	2318757632	1809992064	2434403840	2899140608	2231611392	2385275136	2443982080	2206101248	2291487232	2400272896	2316954112	2366091520	2398561792	2340708608	2838043392	2057238912	2198808064	2560201728	2601094656	2132611200	2273875456	2107960832	2243603712	2652751872	2779650304	2623495168
1.118	135.03	m135,0302T1,12	PEAK	9209261	10772153	717558	23648820	50655488	1009591	221203	102593896	68333696	57117988	72246648	62514652	63998108	102997384	62421216	62839072	64162556	91077000	64115188	62785260	74473456	45471756	65462512	84093672	51267760	54173340	57044184	53874664	65880296	72479688	67403624	67884808	74167760	68617896	80651296	46190444	45035480	58888004	55197016	61036156	57959292	65481076	61958144	69706992	70732432	71141560
1.414	135.03	m135,0302T1,41	PEAK	4378348	5002819	562794	13557225	32201982	1379491	251175	44354756	59708872	54867052	59515232	48539028	44242012	49396048	47200248	45539836	49967988	44646080	47977648	41275420	43689916	35380008	37818988	36093976	33711864	35700820	39181832	34210204	54582928	53487668	53363236	58055712	45732292	55153300	47384688	39303756	37516840	47643124	49699240	53495036	49654908	40575120	49449136	62321060	56172028	41649948
1.544	135.032	m135,0319T1,54	PEAK	4905038	5843021	288375	14609560	36247944	1718180	227467	75678408	60182324	59846392	65060804	50862360	54319060	66383060	59444164	53544496	51811780	70973704	58672028	57776740	66965748	36771752	52855844	56899616	48452976	40948008	46036924	43123872	92309416	94620104	94213784	95581792	86935872	80877752	88544880	69754992	74888176	83158576	80695496	59541844	62984084	64802704	52967504	68938080	77378664	63910928
3.266	135.03	m135,03T3,27	PEAK	234797	NA	NA	NA	4584488	222672	205878	26850632	26857418	38322476	27713542	16817890	14003895	34925104	5244408	13219738	19947192	29129988	34190448	20780962	28286672	33500170	10735186	42297080	47878956	32818742	47448100	37047004	62003856	58778312	47170496	40076632	31030306	19498122	55572684	41985660	53808316	68217176	69289664	38717496	32158396	31252140	28768698	7894360	7110858	29833792
4.286	136.892	m136,8922T4,29	PEAK	4360787	4835460	4480386	5513538	10961586	4468602	3646378	13246370	13341713	14840112	15799892	14063739	14821018	14988014	14542346	15825276	15561722	13247892	14322203	14437768	14607567	11900750	14916929	16398643	13886774	15770657	15910682	15238990	13769768	14191207	13542087	13071781	14868712	16328985	17509902	13467759	12902564	16327434	15569654	13216401	13967207	13573302	12305087	16816744	18300242	18244248
1.797	136.892	m136,8923T1,8	PEAK	77745224	95963752	8161198	249203056	590181056	37762016	6719154	647667584	769331584	769142400	797652352	743833152	749512384	969922496	831611008	784046464	765583552	771242240	796429056	800961536	773959424	598757888	826502528	978331840	749311296	797590208	831235904	753014912	770217600	804421120	780316288	793749632	803438592	794321664	968393856	687918976	742229312	887194432	874442880	706696320	756787264	694384832	760070144	876282368	954054272	879411712
8.228	137.026	m137,0256T8,23	PEAK	24415366	20267670	4945730	60899388	23416498	5459392	5650601	53861400	52127844	50237792	62677552	36071752	47175948	57289488	47916304	48206264	48848960	19026350	20888664	17554292	110441064	22290224	23862414	21695158	14047159	17679740	18883280	19237454	73299528	70686144	69598320	70331056	69075416	71279768	65958260	46474576	52601880	60862592	66091712	316628768	323400640	164032160	292382688	711883840	760528448	610252224
4.11	139.026	m139,0261T4,11	LOW PEAK	773484	269145	338118	708161	1603469	222844	419561	4238322	4309648	4606670	5261573	3954649	3915111	2584960	3152570	3196764	3130822	4296332	4773056	3535338	5102756	2188970	3232644	2419244	1667443	1947930	2802928	1563896	3500286	2954718	4624386	3999884	3427384	2167030	1153896	1219710	1222374	1843632	2046256	6398288	4271882	3768090	4192157	4934621	3535507	2480537
1.497	139.027	m139,0269T1,5	PEAK	1387901	314404	239184	487307	6265642	648319	294122	12936040	9343634	12250575	14870778	9440919	11646765	18629354	15332482	14304025	15560442	14303327	11566944	13851698	12514664	6921196	13734509	19022520	11979862	12523879	16655096	11631746	14937438	13938672	12309155	13122366	10113917	13207705	15793098	9791912	10528870	15985763	14756655	11547780	14230194	11929539	10058309	16116365	19095130	16844606
1.497	140.011	m140,0106T1,5	PEAK	1205358	1550039	NA	1050467	31604196	225719	NA	68034248	53158740	54986596	65839260	52590116	51848964	103660280	74650264	65297592	64125144	73177952	60057460	60136156	61516648	34699612	63629636	92628632	58571936	67430992	72159936	65163740	59961992	62292032	65435404	60188616	51661228	56894208	85369456	55637356	56456072	68363208	72337648	54228696	58553788	55774124	47017616	74387368	80238976	88712016
1.163	140.011	m140,0107T1,16	PEAK	1380016	1983128	NA	446602	5001925	1376976	1433415	2058866	15030871	15293175	14926959	13690274	12756212	4097605	15523156	19134554	16554285	2500296	15727105	13240242	14081692	9350981	15582220	4230542	11650753	14796989	10939650	13444472	17368394	21669512	19098036	11543346	14382078	14698059	3827510	8908101	13108882	10793761	15312416	14098143	15258445	15575983	7825536	17154364	20816190	4626478
4.945	142.066	m142,0663T4,95	PEAK	388758	NA	NA	NA	3535726	NA	NA	9166165	8702206	7721930	10799055	5167334	7005570	7985504	7226122	6934584	8066625	9444268	9735276	7924522	5382280	3229367	8484048	8447456	6219434	6514834	6218734	6903081	5524499	4733036	3891934	4181879	3981914	3658792	4178520	2344292	3343542	3831810	3932776	6276861	5250194	5338040	1470134	3342898	3093441	2018615
1.61	142.976	m142,9759T1,61	PEAK	321909	373055	510216	4409426	40765448	977102	218349	33751468	46880868	48242756	52284688	48501672	39067128	28816002	41767648	44503536	46555492	64267592	68234440	69384472	65379756	32070768	51250924	47815128	47539084	54894608	49637612	41378336	58644512	71849008	65835296	59925580	59739872	52198392	50154128	42359672	39899304	54426332	52585424	54465376	62815056	58621780	55474288	61306988	63525896	42474424
1.224	143.082	m143,0824T1,22	PEAK	NA	NA	NA	565179	2504290	NA	NA	6713780	7660926	8338757	7501116	5908005	5273568	8348116	6809907	6536080	6125698	5347592	6004444	3920246	5184452	3801114	4537945	4925428	3550332	4272760	4248332	3847803	6070117	5164166	5267313	5690608	3447851	4239086	3552576	3357028	3690842	3836160	4787682	4790134	5296685	4024507	7643436	6562418	6790350	5912440
1.403	143.951	m143,9512T1,4	LOW PEAK	NA	NA	NA	796280	3995853	NA	NA	1980765	4772624	3937870	3760841	5852874	2384855	3671952	1180850	2132252	3475078	1803543	2816459	3405167	2795453	2105436	4051229	3760789	3548800	1957014	2903108	4070448	1779562	682595	3867119	3771831	4517933	3250203	3796465	1955998	2950122	5137084	3109937	4494678	4928520	3843662	4525627	4687730	2368973	2650719
4.705	144.039	m144,0389T4,71	PEAK	10822761	8554873	293028	24212008	82139360	3545502	47239	107875432	96718104	126949064	141508880	110753968	98726624	105382576	66247132	101714768	104959608	128700240	134556016	116553928	106873792	86255208	100031448	111460648	107261848	109371688	105194360	98951192	127664312	135122608	121776144	101935152	128651752	114603960	114283792	98422160	101934920	111207608	108886704	111082448	112300696	106559264	98282712	135116880	150639216	119362912
4.698	144.166	m144,1655T4,7	LOW PEAK	NA	NA	NA	875107	1288118	NA	NA	857626	998328	2168604	1273737	1128631	2724526	2963716	771385	2004171	1846141	2906608	2172562	2351104	1796066	2225012	1859407	1452692	1013449	2562310	3079734	1891653	1955116	411116	369775	999491	2032914	4966025	583080	3180677	2190796	2749441	1292921	1036912	2722760	1191400	1947693	2115472	1738190	3524546
4.7	144.643	m144,6431T4,7	PEAK	NA	NA	NA	548646	2672406	NA	NA	2428940	2797666	3586112	8113772	3416755	2730190	2728326	2741963	2164799	3682287	2640874	4353404	6303270	2757922	3128256	3794841	5984105	2772955	2225214	4296570	1459175	2833440	6420607	2103854	3776522	4406604	1363136	4417180	3078390	3427843	3992000	1600076	2778470	4008046	4110098	1645303	5264193	6025830	2829443
4.7	145.045	m145,0455T4,7	Padrão interno	321562784	283271328	6204078	769169920	2355864832	125835208	5357044	3067619072	2895840512	3615826432	4038595072	3301096448	2959547904	3138096640	2051481856	3051714048	3263984128	3732899072	3954834432	3395187456	3226784512	2597576192	3083702528	3369945856	3093731072	3153027328	3139802368	2848738816	3718220288	3869046272	3586215168	2944090880	3664571904	3358669056	3334368512	2981088768	3001521152	3342770688	3184770560	3231550976	3366909440	3100332800	2935506944	3990173696	4367351296	3452618240
5.506	145.063	m145,0626T5,51	PEAK	1752092	1070150	NA	2297348	8599160	586620	NA	18196966	18325910	19032504	19732884	11233311	15762172	15669133	16772660	13854550	14373241	20736178	20500226	18915160	13436257	8808385	17080170	16935664	13821117	13624933	14188289	14425491	11592460	13394628	12491783	12204422	11321593	11454721	11193864	9317288	8349506	10723924	9825002	12547310	14823279	10814064	12013775	11147858	10026733	9503076
4.7	145.157	m145,1574T4,7	PEAK	NA	NA	NA	NA	2994062	NA	NA	1351644	853400	2855266	752834	2325580	2347532	2046810	1422142	5261923	5102795	1942720	1114940	1910615	2001574	1730356	3379052	2190934	1175404	4661144	3534964	3758706	593062	2489540	3232732	1702000	2405294	3387954	2314518	3019983	5220220	9310371	3450310	626723	890041	1089358	2719973	2722824	4767252	4270500
4.7	145.449	m145,4487T4,7	PEAK	NA	NA	NA	410948	1831270	NA	NA	2319388	3013268	3758953	8149150	2963973	2173352	2831205	2090537	3238020	2909213	3395281	3136225	4962654	2903531	3474322	3392307	4486886	2606543	1615549	3205223	2465602	2984856	5437522	2358835	2598838	4775480	2167282	2982659	3037498	2506157	3971973	772109	3314958	3920560	3867398	2484864	4539352	5917180	2432514
4.281	146.092	m146,092T4,28	PEAK	334422	NA	NA	367898	4578844	NA	NA	9391471	6844132	9388947	9956616	6720963	6614459	7633860	4395296	6575860	6513224	9202850	9350298	10066404	7789442	5590660	7926601	8508447	6471383	7923498	7917256	5087286	9567790	10763837	7803160	6095250	8888996	6643338	6124988	5318261	4901938	8490974	7862573	9033607	8964610	6901009	5617886	8667592	8409825	7864763
1.681	147.031	m147,0307T1,68	PEAK	10450838	1778817	1021866	5176832	13128342	2639308	1632543	16016252	18352744	16631168	16955480	13502760	16365881	17778764	19755058	17899016	17205712	18979330	20068590	20919798	16487171	13649373	14966575	17123252	16638765	17647852	17764332	15238128	18882752	18667364	19745938	19247090	20655682	16836662	18979982	17103972	16878434	18797396	18870972	19519538	16379452	18073510	16189044	19525816	22235628	15672149
2.385	147.031	m147,0307T2,39	PEAK	18774988	23677464	11987203	21237914	23128538	18653482	7753778	26126994	28851580	31160652	26786158	26097460	21664946	250614880	200224240	144987552	161231440	28508366	26143978	23603108	26048298	27992312	23821664	258698608	197136672	156486704	181648848	175626208	29177024	29883246	23819650	27795654	28313314	25356418	243741776	183659056	157817840	179418512	201682608	28567030	31045120	25923920	26764258	31491386	30924520	185380320
5.997	148.041	m148,0415T6	PEAK	NA	NA	NA	NA	NA	NA	NA	NA	NA	NA	NA	NA	NA	NA	NA	NA	NA	NA	NA	NA	NA	NA	NA	NA	NA	NA	NA	NA	5964845	6239626	6313690	5544145	6571126	5365313	5100484	3335147	4504555	6048742	4747811	NA	NA	NA	NA	NA	NA	NA
1.137	148.044	m148,0444T1,14	PEAK	1327398	2631080	83786	9407326	27435520	57856	271582	34888108	51000140	48452752	46998560	39573368	46578056	43264020	42903140	42562388	42388376	47777652	39809332	37477260	46440500	27664466	36682908	36947064	31777962	27096756	35449636	33670696	46334932	49749844	46292088	42992944	40833756	42626488	44625156	31451508	36430836	39060440	41520316	50474084	51924520	43147820	41961792	54505844	57541168	49774272
6.017	150.057	m150,057T6,02	PEAK	NA	25861	42824	1615129	499115	113714	NA	NA	34632	NA	92435	NA	NA	NA	NA	228970	239734	NA	NA	34587	2735498	25795	86866	30685	NA	NA	NA	NA	5752216	7304762	6862964	5959754	7017254	6006832	5369388	4139250	5338000	5766260	5402394	9792867	9150234	4872650	8771821	27872976	26175052	18931958
1.423	151.007	m151,0072T1,42	PEAK	NA	457088	NA	1964023	9647595	NA	NA	16239043	15954890	15222877	17725300	10449728	11551014	14361195	14745316	12990026	15650366	23183768	22357742	18179478	18419278	9328097	21033678	18899636	16739672	17310610	19408380	14471723	13864902	11864219	12054020	13144987	11765276	11505614	13327619	10505906	5641456	12331144	10860892	14320879	13599166	19256882	16112474	18500316	23359772	16588392
1.827	151.027	m151,0266T1,83	PEAK	905673	653701	NA	3644428	6989575	268295	NA	11569232	12495230	10258761	14206951	8984020	7861925	14104198	10856177	11074795	10393160	9988979	9861429	10241326	9251155	7335033	7854473	9896625	7554023	8830908	7141090	7005732	13004942	13293250	14563775	13795584	12489799	12418254	14946732	9854549	11529551	12081059	13253919	8517470	9828521	9279205	9334837	10936414	11203679	9030141
2.137	151.027	m151,0268T2,14	PEAK	NA	NA	NA	NA	20676162	NA	NA	57043796	58452024	57547496	70195320	32043620	55608372	58922144	57728172	53232564	54596048	41532392	41198680	38494900	9479030	18912278	33125502	37175392	28861562	32297494	33808228	30708480	NA	NA	NA	1405091	NA	NA	NA	NA	NA	NA	NA	NA	NA	2258331	818877	NA	NA	NA
7.036	151.041	m151,0409T7,04	PEAK	3581171	2534846	256318	1440184	5623917	963580	980893	9131293	10107408	9303999	10348604	6182646	8980632	12267148	7930370	7663462	7409602	14172907	15472180	11716972	13948098	5896424	12094793	13485614	10708751	9742326	10977021	8850740	14001155	12918049	12242813	10208025	12040696	8936814	10661852	8746595	8206550	11104360	8913211	13942698	13735506	14166570	2885352	5670620	4531093	4495740
1.137	151.063	m151,0633T1,14	Padrão interno	63835488	92880336	293752	298536352	901239872	28203302	NA	795400640	1173467136	1350207232	1343335680	1260391424	1267716224	934228416	740011008	1150559360	1153743360	1581545344	1267782912	1278012800	1224945792	960253120	1143584896	1195442048	1094777472	1109481088	1318671872	1170148352	1337290240	1477896192	1266377472	1158490752	1215871360	1168211456	1269349248	1015160576	1102100480	1271103488	1221402112	1229149568	1297412992	1129148544	1084808576	1435315584	1522313856	1306868480
8.865	151.113	m151,1134T8,87	PEAK	NA	NA	NA	NA	1163707	NA	NA	3323488	2841509	3050362	3526076	1556788	2540161	2938543	3066674	2631650	2366714	4241980	6139974	4162500	4269100	936281	4437554	4106022	2335212	3776975	3221606	2359501	2330546	2074111	3118343	2989343	2293596	2277777	1389471	931068	1468564	1322645	1870997	5760180	4968330	5519344	3000854	6465154	6594432	5791653
1.505	152.003	m152,0028T1,51	PEAK	4457622	1384606	NA	2968784	6246562	277819	NA	16996812	13726883	16006739	15540264	9269961	8419339	6143252	5706394	6645873	7301055	16245287	13440972	14090164	10126625	8025424	7399442	6320912	5576832	5383308	6479039	4896326	11997563	10566708	10719658	9745077	9235202	9445190	5537058	5576940	4431644	7085986	4729098	11246817	13597748	9558977	9551290	11419147	15315570	5929493
1.802	152.872	m152,872T1,8	PEAK	597217	1197501	NA	2970542	9057234	663199	NA	12216757	11076958	11082507	11455359	9652847	11383924	15723346	12249882	11779626	10746947	10093986	11047003	13082010	11258576	9836351	12835423	12706790	11952188	12689918	11631720	11034724	12265045	11208044	14075631	11241625	12654791	10859392	13908255	9573961	11096031	12244248	13687631	9469657	11857687	10737825	12008042	13282190	14402062	12015165
1.135	152.895	m152,8951T1,14	PEAK	2818322	NA	NA	1865494	5010792	NA	NA	3686384	2574984	2149424	3292116	1467263	3865461	1132762	2466799	3750175	3055402	4758708	3652638	3950520	1313602	2244153	2498894	4761162	2771211	3446539	3881770	1404694	1804145	2811653	2186507	4446988	4197825	3231230	4363634	2731731	4118439	3585457	2442730	2558798	2826974	429059	1057501	3733769	3355104	3287779
9.402	153.02	m153,02T9,4	PEAK	1936480	2081162	2303451	2515691	9589418	840454	874786	13059318	14543693	14500040	14299542	10554754	12427535	13535375	13294237	13088206	11634503	17957972	19250544	15690886	12004774	9262422	15307906	16012659	12749362	14570223	14265397	11484056	15040912	17639320	15226060	12396333	14649953	13915407	12621869	10140957	9510598	12179972	11704527	14745098	12458801	11081701	8850447	16491043	15748554	12612428
1.162	153.031	m153,0315T1,16	PEAK	40818	1783627	1537915	2709681	4095040	1153325	392875	3170947	6180896	6150833	6032337	6837354	5792895	3424064	4975935	4048420	5734610	4935123	8221384	10191642	6761412	5184568	7519066	4935711	4896980	6065900	6770120	4777896	6487256	8363356	8648065	6507842	7204170	5729040	3957162	3157727	3191824	4719614	5370482	6810196	7421641	5766162	5036364	6853910	6849690	3773162
1.301	153.032	m153,0315T1,3	PEAK	NA	1657727	259582	1841063	3817787	690632	1072035	9749974	5728561	4884468	7035598	5092425	5326154	6399910	5333938	4643344	4229951	11719563	9153213	6199103	7525158	5822085	7027146	7396075	4575285	6086432	6104926	4813226	7489574	6876798	6518501	7379704	6756174	5790442	6698792	5232280	3398398	4626660	5930754	4922996	6078904	7002476	5361150	8251400	7269139	6854771
1.136	153.06	m153,0596T1,14	PEAK	12670275	26082568	8865169	18179290	38201752	6511506	6733403	36525792	57667804	89009408	64501564	64184344	80430616	44607772	34677908	54263640	55483092	84773232	82355712	61547972	55975848	46862376	56935516	57674672	53223228	51131948	59949780	56738560	67162504	73193816	65052560	60860992	57066820	61579200	65188220	47434184	72865480	57929736	58911532	61171232	62824796	59256900	59060632	66099844	85346240	60334608
4.703	153.869	m153,8694T4,7	LOW PEAK	372510	607939	249928	552385	2737103	280925	253049	4246566	2354680	2840655	3898666	3851492	3346057	1491996	3040288	3272335	4853350	5071293	4833912	3526094	3572624	2844644	1989436	2234226	4395524	4267590	3320410	1486919	2999081	5487646	4864975	2579250	3484484	3225554	3899105	3775826	3403998	4734400	3673757	5324076	3713501	2239343	4156281	3919100	4675432	3802363
1.267	154.013	m154,0128T1,27	PEAK	794072	320845	827931	687659	2967143	912556	758065	10819119	12433648	11940907	11483172	7991276	10892473	9284012	10112381	8405882	10624153	10037122	9689196	7522364	8925454	4002061	8256950	7517998	6094538	6074782	6390077	6521652	10009347	10790977	9980170	9536938	7607910	5889120	8175670	5068910	4311710	7212550	7064517	10243041	11901767	6851442	9972570	11113350	12187923	9535225
5.902	156.997	m156,9973T5,9	PEAK	NA	NA	NA	NA	1749289	NA	NA	16794012	14837138	18083048	18383876	6493970	11438223	15987759	15334867	13076567	13116397	730874	270661	334937	NA	2582537	350283	723914	575138	901912	581567	661516	1823892	1978116	2221336	1869562	1433117	1345147	2314782	936129	1593654	1731306	1866502	NA	NA	NA	NA	NA	NA	NA
1.387	157.012	m157,0119T1,39	PEAK	3364604	3514911	NA	11915322	28164338	364929	NA	43703920	48476448	46193200	47791896	36155728	39518304	35309792	40237912	38779492	38774148	39297728	50406648	43052624	38989424	39255912	45129548	36069392	34544144	35895512	35590592	33840032	50531484	44859024	43885472	52633572	43561344	45936032	36823196	34627888	32436656	41257392	43784728	45814012	43759140	45225492	36261456	49963080	52593292	36435184
1.321	157.063	m157,0629T1,32	LOW PEAK	305690	908618	296295	2474618	8137950	673126	220858	11850896	17184130	14609422	15387416	8093030	13195850	12319574	13857140	12902680	14715574	10818292	13614053	10734019	10174410	8223280	12251424	9378613	8306550	7550232	8704027	8495272	12024672	12884388	9813115	10439602	10383231	11702741	8948036	7492431	7373504	9356184	10908728	13949468	12772513	12454197	12490748	13480589	12098766	9333122
3.346	157.099	m157,0989T3,35	PEAK	NA	NA	NA	2602042	118171464	NA	5232227	276247680	272950272	295806848	324931200	209948768	201448192	270251040	239036368	214993872	227140304	301532416	305487296	254415152	235200400	123936128	248440912	250657136	149213136	184561744	189585008	150061168	356389120	350511008	338301024	302987968	303514176	295819776	284355424	189789648	184194896	265094784	263679120	295191168	298819584	211786016	285665312	345044864	385471936	269345280
4.179	157.902	m157,9017T4,18	PEAK	NA	32797	NA	NA	4878857	NA	NA	3027883	1669228	2370026	2361382	4630348	2674958	2956036	1698600	2511458	1557908	4736469	4563350	4202035	1908125	3907922	3411514	5499291	2780122	2335772	2618400	1926016	8110832	8386868	6185536	6925333	6497653	6457222	8002085	5727744	4506170	4715064	5878252	4915431	4204123	1616858	1755834	4449212	4656122	3477977
1.526	158.021	m158,0214T1,53	PEAK	NA	NA	NA	NA	6922232	NA	NA	11060134	7139696	8480799	9998185	8156457	9459889	16076387	11872425	9120451	9837809	11344709	9116263	12112503	8906907	7282777	11954311	14736841	10666241	11843423	11005492	10910952	7916156	9066261	8379394	11144079	9568390	10316392	13249923	8419852	8419935	10861578	12728923	8571315	10156864	9973437	6849892	13330560	13087748	14164162
1.136	158.943	m158,9426T1,14	PEAK	288254	187479	NA	634503	10109143	NA	NA	2486090	2931634	20182064	17099214	4739292	4740890	690701	3772818	9674348	8339220	13608668	13489790	18877096	716671	1149644	1826146	13415067	8208238	10452983	13631409	4233173	4834912	4845786	11608298	10447347	13549630	10301649	7979992	10216507	8522338	9844622	7618450	5591034	7432798	319839	NA	11663737	14325118	8893612
3.088	159.031	m159,0307T3,09	LOW PEAK	7898708	8097747	3910875	292491	NA	6371358	3719688	NA	123432	NA	39984	273763	NA	10796347	7052569	5272482	3907862	NA	NA	NA	637706	NA	NA	8045434	6188349	4144278	5808046	6296335	NA	NA	NA	NA	NA	NA	10462565	7496352	5249991	5512232	5578844	NA	NA	NA	NA	NA	NA	6386266
3.431	159.031	m159,0309T3,43	PEAK	20673770	23816946	15132345	3790066	NA	23119474	14594850	NA	NA	NA	NA	NA	1312525	55557360	31853756	20123756	18910364	NA	NA	NA	NA	NA	NA	40682300	29507800	15812184	27960448	31474478	NA	NA	NA	NA	NA	NA	37847316	29491298	26926284	28729070	21049938	NA	1218644	NA	NA	NA	NA	27857716
5.369	159.067	m159,0674T5,37	PEAK	10656266	10509086	8087152	10747805	10564519	9907314	8371906	13194520	14195092	12664025	13636539	10957831	11990603	21753690	31534816	36170972	33102316	14059046	14635279	12652387	12250002	12315540	12601085	26003088	23288810	31172770	24193998	33479906	13460378	13001521	13221311	12060742	13327826	12729481	21079068	23186748	19530166	19195248	19564250	12525931	13393275	11536748	11094759	14152571	13346786	20319594
7.451	159.104	m159,1037T7,45	PEAK	904769	1340084	865305	1783210	4953306	957805	276523	7407697	8508818	10254860	9015874	6338144	6444058	8277144	8784068	6628762	7144716	8761942	10860307	8950152	9097909	5750027	9732487	9642212	7683956	7984874	7556476	6993477	8353088	10953993	9788613	8612489	9292189	9166835	9148451	6715921	6762171	8815311	8150434	10089536	9733960	8296535	8806554	11715001	13566409	10678831
8.136	159.104	m159,1037T8,14	PEAK	4314838	2770484	2015345	3819940	8563733	1964340	1086818	11773182	12068713	9612591	13061352	9644290	10625579	12053844	10686241	10723265	10861009	16229278	13202628	12600975	12686212	9056332	14356739	15180599	11270547	11439001	12918982	11700460	15225637	16691269	13511297	13889408	15466870	13698535	14846240	10813818	11680548	13836377	15168116	18490430	16253171	11041506	10413149	14436298	15117297	12922618
3.373	159.115	m159,1147T3,37	PEAK	NA	NA	1377727	8383112	196580672	1463322	NA	414217920	418359168	437518784	525576192	325688608	337332160	415910688	363497856	336432512	346858816	443702688	458463040	416678144	380586848	208239696	390978304	400662880	253464896	304167680	303950752	255098192	548730944	543159360	522933664	515489696	506563072	454978048	464141184	293233152	290082880	428687264	410050976	451719936	460742432	332472896	469114912	550571008	610226048	438513952
2.063	160.026	m160,0261T2,06	LOW PEAK	NA	520099	NA	661559	4359276	NA	NA	8067668	7862908	6028960	6193331	2903771	8028416	9160495	6533064	7689192	8471944	2930378	1742791	4964981	3175858	2516868	3205952	3160077	2267440	2680234	3384722	4688780	2893066	5486704	4647081	3466829	3374364	3509076	3568085	1454704	3417063	4751649	4439122	6757580	6373309	1867896	9066097	5619917	4005810	4107146
1.851	160.842	m160,8419T1,85	PEAK	206448736	199367616	26283764	255504000	340776192	123476544	25885276	457752640	462043264	435880448	428593376	365366336	366374592	404768032	366045248	362176736	336884736	491771968	452587008	452287200	387632384	334350528	384088960	410086816	338387392	363355840	352551808	344463424	462653920	455182656	450560480	390543488	373794720	371255456	398099136	323564224	342550784	361218912	368604320	432271968	451864096	382226656	391357408	404392288	411863936	380189088
7.332	161.072	m161,0723T7,33	PEAK	NA	NA	NA	NA	1379071	NA	NA	280051	NA	974182	951481	3486827	1037789	NA	NA	322766	255751	408049	1333340	729197	3252144	2562538	810179	705246	293901	376676	469527	NA	6472323	7558598	7706599	7192836	6720836	6797154	6426543	4518661	4701054	5747702	4418120	2652983	2427798	3732954	1125887	3110286	3673583	2130727
4.282	161.101	m161,1007T4,28	PEAK	NA	NA	NA	281285	2259441	NA	NA	2296741	2060585	4032212	3335088	2663438	2485210	2871171	1991601	3036045	2526711	2842572	2662497	3496682	2055060	2361156	2977260	2482492	3409699	3180010	3305881	2003239	2966956	3369515	2864078	1823444	2861684	1793501	1969715	2527880	2364958	3028916	2723436	2721718	3468259	2847785	2447602	2745502	2806944	2892772
6.226	161.987	m161,9867T6,23	PEAK	NA	NA	NA	3976564	21935924	651128	NA	32795312	31417988	31522670	33174906	26436162	24424364	32374518	27781486	25384096	23134476	35485964	40503340	35425520	17156364	19884514	38007608	36160592	27565960	27971140	28478626	27428946	22065446	20469114	17931668	19380200	19603666	18797064	19877588	15623053	14688301	19463248	18662336	12935644	12982353	9734708	12342606	19458420	21451430	19882192
1.843	162.838	m162,8383T1,84	PEAK	187388160	183896048	23244058	237435008	307254368	110811088	23653406	434130816	435493120	413801440	406463808	349345088	342571456	389073024	340712576	335781184	315976160	443886016	427691776	431604992	363344640	311696384	361447392	387157024	339252672	337961952	332842400	320861568	440892960	430580576	414869312	376646144	367434080	353511776	381370592	305781312	324609952	347052320	358025088	413365760	426937664	368322944	364433792	391089056	392359168	358821184
1.72	163.061	m163,0614T1,72	PEAK	NA	209628	NA	4241458	7094449	NA	NA	4310427	5487275	6580204	6357279	5836383	4368420	96701536	81882632	92231984	89034928	5222424	4311138	8098012	8029792	6407399	3896519	93151840	82377736	72876976	74766712	69352168	5465350	3530747	6490348	9674075	5343254	5552982	75336704	73416096	78457888	76553272	69053968	4589089	5301980	4901494	7746036	6697063	8418972	56761664
1.874	163.061	m163,0615T1,87	PEAK	NA	209628	NA	559283	2609200	NA	NA	1150405	1171535	2525647	4747876	2326759	2172178	75225536	67969712	41720428	55581252	1615272	519983	2325680	2456978	2586684	1048962	75119088	58628560	61664396	55366524	53501884	396917	1035062	4338608	2891752	1922353	3209351	71623992	53841736	59572192	56137492	64600928	1426262	408360	2481228	5484955	2070211	3167308	55503336
3.659	163.061	m163,0615T3,66	PEAK	4069256	3605643	2985698	5954701	4697718	4356592	2584129	5338116	3174418	5614427	5714868	2964738	2123450	614586624	440382048	236512480	244851744	3323027	4606737	5877242	5792782	3094552	3683172	707884160	360550112	258663584	365230880	415484736	2242322	3709847	6485885	8042716	6514618	4472420	511560896	353423296	279280992	335268480	345476128	3244498	5461750	3984319	5129544	5577546	5099008	369192800
6.763	163.088	m163,0881T6,76	PEAK	346105	NA	NA	3388048	39390704	NA	331907	10365682	8822816	12141571	12392852	84641304	7541073	4139806	9926014	8550517	9413009	22658328	21198016	19419186	25113394	51363476	12919097	9739065	14709681	12896641	8928702	4651270	158278224	147747616	154008640	127815024	153842128	164265040	83643088	68529560	67855112	76298720	85221960	31349068	27609660	24925348	18447412	68495064	69706688	29427592
5.936	163.088	m163,088T5,94	PEAK	303997	351475	NA	2338399	20662154	NA	NA	3652632	4182030	3430506	4198410	40904800	3149016	4581487	4791902	3374912	2911792	8375617	6959772	7111432	11240824	21908620	5774845	7384412	5355004	6295472	7000705	5281102	81237472	81254144	81341088	63754964	82444728	74455080	72278616	65826584	64240040	74379536	71837152	12066515	12869720	13728943	11226632	26368384	27609332	25890992
1.959	164.012	m164,0122T1,96	PEAK	NA	NA	NA	396463	7509523	NA	NA	11740281	12681240	13672135	14675413	10669993	11009198	11883564	13875998	11003360	11043977	15264040	13588769	14385248	11725277	8962803	12996225	13930942	8478525	12499347	10842773	11542323	15152092	13127087	15095915	12472491	15461968	13039773	13712963	9000912	10581477	12017095	12278390	11888609	13910061	8229613	11928206	15615527	17171316	10134524
5.848	164.036	m164,0361T5,85	PEAK	NA	243343	298495	NA	456515	NA	559351	3767375	3152762	3895435	5536234	2862087	3251356	2724804	3278930	2210130	2750840	4105958	2892777	3578075	2491018	2358382	3173399	1794494	2071674	2201862	2228421	2190497	1632107	1888077	2366514	1584695	2556721	3848792	808345	815159	616656	1132663	1301257	2298071	1621058	2086523	2739788	3225878	4353802	3171439
3.255	164.072	m164,0723T3,26	PEAK	1756058	2283634	NA	7221487	21058754	1093117	NA	17145802	26509936	19697552	18222868	18655848	19403552	19966072	24520794	20575624	16583932	23369236	16926940	15723585	21838382	17811464	21771622	16305287	21312366	19738416	20582532	18916568	11629122	15447191	12527976	18030454	16318593	18317314	15692409	18069612	19056714	21862932	14466431	23292264	20163308	19879178	12288978	20517792	19691516	22563834
4.28	164.124	m164,1238T4,28	PEAK	NA	NA	NA	NA	1356682	NA	NA	2041386	1153629	3471448	3337511	2055861	1263123	2286007	972808	2583976	2148882	3035986	2953745	3126796	2352393	2032306	2278177	3083678	2631108	2224037	2188612	1207436	2755639	3109762	2880219	1525459	2626755	2168253	1579148	1747202	1770994	1827471	1838836	3272290	3158864	2045748	2404386	3272492	3056916	2391328
1.616	164.958	m164,9579T1,62	PEAK	NA	NA	NA	NA	5889000	NA	NA	6414696	8498738	9647691	8140261	8070754	5607707	5770328	6793973	6956325	6934072	11125595	11998088	11698952	9688190	5003846	8813643	7373798	6937524	8693452	7670063	6096015	10103356	12384971	11143219	9984577	9049685	9154878	6668134	6546196	5363149	7825934	8326376	8043508	9339359	9341996	9055235	11400048	12209027	6267698
1.16	165.006	m165,0059T1,16	PEAK	NA	281281	NA	NA	5666731	NA	NA	NA	13461519	15488337	15940913	15284413	14200801	1205470	13176447	21937728	19079004	NA	15850428	14026878	13667977	9130950	15312379	1966030	13333484	15188830	15930346	18779472	16803168	16749006	20932218	14972653	13104787	12981593	517357	12649478	15708421	15233916	16567546	17224708	16467381	17111860	8328570	18177182	21036408	4202282
1.505	165.006	m165,0059T1,51	PEAK	NA	817746	NA	747453	21191870	NA	NA	40129364	37428356	39499200	50715940	36259576	35071540	59725472	46694560	42149732	42025140	44906280	45643076	46084388	43166480	24405338	46278852	52583128	41407472	41216208	51464104	44171564	44391428	42050532	42726096	41815452	35741048	38341728	47709572	36032988	36971748	48388000	45807056	38205284	43176980	40212264	32599670	48634512	52336820	55515736
3.851	165.042	m165,0423T3,85	PEAK	571043	945063	NA	1287334	8126082	NA	NA	6809646	8481113	8612945	8212906	12734241	7410540	6953686	7232158	6965968	6568838	10920472	10289128	10039322	7088151	9287581	10525220	7817151	7297989	9517538	9198438	9526878	10757878	7781620	8392465	8122396	7583316	8443068	8688914	7219868	7985154	8282938	7562592	6644956	6576146	5783994	6415896	7580264	7386391	5936248
3.96	165.043	m165,0433T3,96	PEAK	267451	395555	NA	1470301	5019918	NA	NA	5749730	6174800	6417514	7170332	5377027	6055891	6535720	5245594	5433768	5483447	7734344	8356052	8458262	6657662	4240217	8126813	5848265	6961645	6679399	6784152	6350732	11592859	9375679	12173170	11510666	10217696	11706293	11703866	9302170	8301401	9279089	9001985	7084742	7334825	4397288	7137876	8830738	7266076	6918966
6.29	165.057	m165,0571T6,29	PEAK	1629349	1426168	NA	3475182	14815852	361108	NA	29734984	29329654	26329862	33478294	16389461	24481688	27322354	25618238	26384456	22701976	21376954	21684718	21708246	19685158	13564663	20918434	18258830	14783491	14309605	15976755	14774225	35579788	37262500	31450956	28140914	33508222	33470336	34983288	26710506	24121134	29341668	30501930	23313240	23501736	19680814	18674440	32232208	28662174	25734714
3.142	167.021	m167,0212T3,14	PEAK	NA	NA	NA	733013	3692199	NA	NA	10665645	10913266	10389816	7397094	9772802	7448125	8911260	5207808	10998534	8417150	12544222	10407098	9572307	8810207	7997802	8381856	7735312	8047898	6839744	7076814	5339839	9773460	9971350	7438068	8966701	7098830	6663952	5203842	6394684	5080683	6401058	6414768	11249767	10482763	11780337	8806695	7012426	7944091	6854456
1.499	167.022	m167,0222T1,5	PEAK	25403446	19150418	NA	20848210	389544544	8994689	NA	925782336	676043904	738823872	939300224	697651264	657696960	1213399680	1002227840	938774720	964431488	1031398720	826236224	839792704	834779456	438019744	854856832	1129945728	831216448	930578240	1015809216	906225216	801592640	826281728	863194112	862552256	717249472	719126464	1098570112	776892288	769933056	1065015936	1078431488	744699328	755006784	693534080	609878656	1072594112	1085290496	1169558784
1.162	167.022	m167,0223T1,16	PEAK	343017	3325848	556312	3845763	68455152	1511950	770146	NA	135630976	157881008	155969776	121880680	123943064	31785104	139873728	220597120	187268560	188255	175475360	156839856	113949800	83053272	131367088	35133136	136153568	152545696	173561536	177360832	176788944	166737008	202794864	151190528	137906608	136474192	695655	108657624	143317072	137962672	179058048	171793808	153669536	128658640	65577188	185860656	200599216	44297592
4.376	168.031	m168,0313T4,38	PEAK	519680	406677	NA	1404111	3848744	NA	NA	6396747	6785974	7132846	7779709	4873558	6408868	7541631	6022364	5986556	6920608	8842464	8891489	7672441	4392568	3633172	8987420	8097517	6321705	7133342	7865583	7057656	12498745	12196933	13333898	10870273	11697464	11797531	10351194	8041392	7655890	11273938	10489641	8352363	7457348	4261418	5977942	9037796	8886910	7500324
1.234	169.063	m169,0631T1,23	PEAK	214764	831329	842328	1464143	4091133	1172163	213688	8613500	10212787	10315428	10357671	7490768	8340495	8966019	8189803	8239473	8449033	6684776	7383896	8017150	6503789	4689656	5711610	6274406	4351868	4547200	5059526	5796019	7110335	8393119	7722978	6527314	6060100	6881430	5728406	5291297	5837789	5148995	6553080	6477159	8035114	6079458	9972133	9484510	9328927	6937474
3.158	169.104	m169,1038T3,16	Padrão interno	2989908	4510334	NA	15223861	40082844	1076988	NA	45075920	50028972	64202988	60143716	63680568	55701752	64030280	31506842	55964356	54188128	72485992	64755044	62663648	51544200	46206364	50206880	58298888	52083276	59989548	64704536	50739300	56736464	49366700	47247712	48933812	54504108	46814604	53737668	51591276	55949528	56450688	56863148	58567064	60619028	58083916	43407032	43123596	49204768	53417752
5.41	170.083	m170,0834T5,41	MV	NA	NA	NA	273798	NA	877853	NA	NA	NA	NA	NA	NA	NA	NA	NA	NA	NA	NA	NA	NA	1063744	NA	NA	254202	NA	NA	293073	NA	NA	NA	NA	NA	NA	NA	NA	NA	NA	NA	NA	4314652	5117753	2335026	4942570	15177836	12844632	11632118
6.895	171.013	m171,0128T6,9	PEAK	6730977	3062946	2098216	3761529	4042791	4208379	2255590	4277418	3914999	4121116	4699640	2724992	2977853	6086575	5628913	4023403	5643396	5269023	4919875	5140605	4710494	3763224	4708578	7063456	5415078	4506838	4149087	5529017	3902276	3395434	4163324	4706112	6172412	3779838	5603103	3363024	4949638	5433416	7425560	5462324	3422893	3351168	5443732	4697402	3812381	4649265
1.224	171.077	m171,0772T1,22	PEAK	1525753	1402051	3367	9692291	20789234	NA	11627	42385700	47295808	48171172	49448372	36554284	40263360	48882628	40976144	42813660	41373484	38265748	35439560	33688904	31032296	24266432	29215288	33112340	22909544	29636298	27625896	23138102	36009008	34273664	37135380	35503676	32207594	30739850	31475290	26696194	23107800	28267106	29420308	35817948	37260208	28318710	44385536	37386452	49773560	37075396
7.898	171.14	m171,1402T7,9	PEAK	NA	NA	NA	292773	2390870	NA	NA	3063598	2427618	2316701	3108732	2393728	2181624	2604272	2093057	2229216	1821979	4666004	5464757	3686450	2481662	2143277	4334518	3755648	3305482	3426495	2802112	2639664	2999979	2150551	2151882	2775253	2065643	2416616	1335516	1528439	2103252	1185182	1481188	2024788	2462536	2407558	2604523	3481415	3573092	3360388
1.417	171.947	m171,9469T1,42	PEAK	9850710	11727858	NA	30556930	42996176	4443964	NA	57978872	63451140	56408328	59712932	50018420	47339872	41827312	40370700	42473320	43526524	50979800	59099792	53828208	49587384	48755312	44705140	34698808	38349872	35807184	37614240	39255168	60880976	54151304	58647904	57573848	46459048	50396852	40073980	43977188	38726592	41599888	40280200	54177460	54612364	48757608	51722792	53557504	51614476	40770712
1.131	172.959	m172,9595T1,13	LOW PEAK	1054000	960540	2024540	266649	2526476	905297	770571	723005	1015189	5696701	4526901	1584515	1594722	897809	2007129	2414273	3429003	4705356	4261949	6342740	353623	1061785	1392511	4214196	2954892	3227058	2947340	2705169	1543198	1907913	4246787	3541960	4855200	3303311	3927118	3193756	3963713	2937338	2740616	2392437	1698458	281879	244251	3056788	3177208	1387823
7.415	172.992	m172,9924T7,42	PEAK	59328616	40177032	NA	200274016	502705280	11857569	NA	614835712	660179520	694648000	700478016	548225600	534875008	629998912	630799552	508471296	566628480	1246848000	1247434240	1135382016	533778784	426808256	906462848	1039445888	757543232	824420416	871646080	753422208	225696720	258495920	242192928	274483936	217864064	202751616	208173280	159214192	147951184	224000656	214500240	509497216	474894912	412697696	831591616	569893696	711827392	488847776
4.8	173.01	m173,0099T4,8	PEAK	NA	NA	NA	2561358	11627597	NA	NA	14540528	15804849	17414222	20932874	14910300	13377159	16102504	14548118	15210830	15944496	19134462	22077022	19332884	17371358	11195359	15742838	17363414	12997740	15295726	14788382	12870845	15637388	18324330	16557249	15285829	14472687	12417014	14833215	10781783	8627660	13997964	14450701	14694637	17118572	14086951	19745008	19289412	22412684	17607084
4.112	173.014	m173,0143T4,11	PEAK	NA	NA	NA	402923	2629660	NA	NA	6777046	5589412	7247990	8135652	5514719	5706534	3954088	3006910	3297682	4002435	6581698	5574464	6088321	4529164	4046178	6106314	2993199	3581760	2680516	2258434	2336049	4084866	5165013	4305266	4949356	4561284	3988425	1504882	2118750	1563637	1717350	2355385	4873232	4093380	5431500	6934610	6558208	6455300	3215578
6.153	173.083	m173,0831T6,15	PEAK	38492212	15859395	11096380	15834010	17796028	12269300	10817504	18227388	19333118	17589208	23104680	15654214	15529402	42339520	95135336	100515152	118054032	21808852	19048522	18576204	16107197	17659442	14204113	51005964	59073072	87892464	44910232	86792048	20124352	15592919	17034012	17313102	18459552	13127057	36551116	58798320	33256772	38810348	35784840	19043542	18560412	17771732	17543134	20492476	22433536	41553396
5.341	174.05	m174,0501T5,34	PEAK	927595	577586	NA	3086211	10979659	NA	NA	15205205	19849896	20203992	21180544	17306674	14897164	15833756	8929213	15191930	13803496	21301306	20059432	18363614	15005831	13553008	15223721	14759738	13668948	15652884	14146250	14029004	18970848	22804138	18171842	16079865	18547316	13904449	17714720	14711361	13147536	17949204	16595902	15935972	18081604	15130855	15099602	20586216	19934082	16727543
7.415	174.989	m174,9885T7,42	PEAK	1366756	1633116	NA	7182502	20727500	NA	NA	26766804	27497974	29362864	28258364	22962970	21743092	24760668	26185620	20651256	22098150	52961652	52853524	48863692	20940752	17609220	39489048	44382356	31803564	36396320	38526052	32313696	7529806	11825917	8893049	10270483	8401427	7758192	7838138	6362453	5113021	7906718	8025348	21269358	18029812	15272031	35248312	23133484	28709716	20483224
1.324	175.073	m175,0732T1,32	PEAK	1919756	3329260	963254	7586299	18912710	1730562	815886	46491240	49926140	39930476	38601032	34456364	41753780	31504390	43245344	41046456	49530572	39850040	39834384	29137262	46269392	33027156	34856608	26987248	27424922	28559488	31622966	28686592	46375112	46894844	33783020	39220708	27953776	28163762	28093240	23896362	23069908	29371010	29494682	47431752	46412708	29734146	41031800	34972728	39207924	32697240
4.288	176.003	m176,003T4,29	PEAK	NA	NA	NA	NA	528779	NA	NA	2072805	1933569	2584138	2344245	1255617	1877650	2392491	882762	1985914	1851069	2071048	2726120	1831438	1527584	543240	1714034	2329023	969670	1928099	990448	1273698	2913876	2224497	2695804	1002183	2207066	1827837	2209906	921262	428202	1659161	2083325	1835706	2389134	1656794	1855865	2950296	2670918	2525574
4.169	176.876	m176,8763T4,17	LOW PEAK	NA	NA	NA	NA	2420252	NA	NA	3095261	1843460	2524217	2425341	2525566	1078751	2344577	2066324	1069280	1265839	3277510	2491656	2706123	1868003	2115322	1662519	3137615	1786287	2827403	1736833	1207230	5876672	6357700	4889111	4332548	4435089	4215566	4051307	3214846	2690518	3873824	4461522	3352924	2895092	1913245	1358361	4328763	4367112	3506449
2.018	176.897	m176,8967T2,02	LOW PEAK	NA	NA	NA	269321	3932480	NA	19390	5042032	6206415	7899393	6165790	5517262	5054886	3720871	1888286	5048782	5666368	10799556	9245480	7957561	7529263	3923622	6797902	6856546	6588566	9014718	6944209	5054771	6834816	10724738	7009825	7505083	6862519	5142934	7336495	5105288	5806720	5236191	6652392	6572594	8724845	5704068	5268532	9768387	10637840	6045906
1.609	176.937	m176,9369T1,61	PEAK	NA	NA	NA	NA	8972410	NA	NA	6459808	11977725	16145792	20807536	13230683	5742626	6100866	10914968	13645028	13349406	22979024	27796288	28060186	22084040	7333924	18537186	14800322	12969159	18767940	16120729	11557396	19980688	26087960	26288642	22797050	18389092	17977606	13174575	10120341	8789532	17065996	19720206	16822116	21356900	18112566	15853325	23514448	26222548	11084491
3.885	177.024	m177,0241T3,89	PEAK	NA	NA	NA	NA	2643728	NA	NA	3519432	3582643	3879176	4559484	3130832	3281664	3403700	3627567	3153926	3987767	5526552	3922088	5237162	4624100	1942998	4775134	3774571	4108405	4401244	4377718	3689743	4880272	3134344	3570872	3287622	4116360	2913557	2671714	1759456	3235612	3109562	4258119	3528131	2504523	2902808	3527438	6096078	5073783	5091170
3.817	177.041	m177,0408T3,82	PEAK	2817584	2431214	1556068	3865521	2674286	2043756	1396112	2654577	4456122	4094258	3652464	4362254	3018714	188058144	143305968	53216112	53286012	3422776	3057614	5187556	5909230	2279783	2628648	205077152	119592536	59824092	92203160	111638320	3650148	3772958	1950904	5046591	4323119	2971493	178223040	118314800	60055556	89510864	94780144	5455335	3697907	3255797	3865412	4351604	4652822	138861792
5.478	178.052	m178,0515T5,48	PEAK	27677062	18606904	NA	49124516	165163632	7369791	NA	194976192	228250448	229254784	224850672	156229648	190994320	201158352	216138928	162107008	175918784	399007936	342648864	320639872	236246816	146984224	348492576	295182016	272773088	266430272	292894368	273551904	231044352	224499680	249060000	221311984	216292944	207266608	192181776	154434016	157674576	183816816	196899856	195029728	219506960	187097648	197117264	253244256	240796224	217267440
6.56	178.055	m178,0553T6,56	PEAK	519672	235215	NA	1136205	19475036	NA	NA	35317840	32105496	32517506	34645952	29676402	23724890	30585602	26152242	24599820	26377200	42281020	39855976	41427568	12895528	17429750	53155764	34005436	29878984	32226630	33395582	28096332	24256928	27028162	25490396	26724892	24457024	19195744	23799714	16465433	15499307	21841942	22607108	9100882	8286148	5532351	5011504	8349374	7713488	6219445
2.004	178.845	m178,8449T2	LOW PEAK	1473152	1261628	NA	4189814	12875702	252464	NA	13946573	15927433	18604640	16479801	16534192	17540996	16936564	11575107	16752696	16607841	21254128	20968170	17823056	16361732	12887002	17866036	16891786	15194488	20190418	18397290	14654249	17993906	20123964	18942434	15957172	19298032	16632529	18482256	15184116	14761022	17231792	15998182	15101348	17965226	15263374	15321030	19115368	21263352	18044786
1.138	178.912	m178,9117T1,14	PEAK	226337	290833	NA	6140236	17887900	2097512	NA	10624698	13912523	23659738	26320174	11243523	13307784	5124316	15095497	20106246	19582446	27562324	24135716	24226268	3302041	8532627	9456348	24404404	16836804	16945682	21639704	15622747	13348783	16518876	23387846	17088870	22153276	16557943	19225684	18067950	19011966	16265839	19015888	17464036	14895671	1438298	4096870	16882484	22442266	22149034
1.12	179.056	m179,0561T1,12	PEAK	1856428	2492322	NA	5613673	15313041	NA	NA	28081734	25177904	25511998	28858772	21488066	21686904	30264746	19915896	21772656	24490456	28620256	26593688	23736916	24595990	15909735	21686796	28879870	20883120	22537220	25755522	23682534	33188108	36553660	30857590	30444882	33128662	28980834	33432522	23389534	23687110	26500174	30096736	23362724	26026052	24242998	26375956	33973072	38002728	30350766
1.41	179.059	m179,0586T1,41	LOW PEAK	352653	298270	NA	705879	5865104	NA	NA	14205418	12214616	12711064	14087538	7797046	11892097	11530447	14096927	8931408	8483216	8781494	11846541	7947202	10038096	6934107	9337919	9604081	8133358	6875618	6450817	7700954	14136274	12445033	11939835	12232565	11127031	14325126	12973392	8575676	9788834	12388088	12172650	10659803	10126035	8290361	11956140	13137024	12881662	12650408
4.654	179.059	m179,0587T4,65	PEAK	8103903	3703190	251433	7397104	18500280	348446	271869	44751152	36015152	44659524	45276764	30144416	34706680	39974384	44804360	40863740	39282316	37089652	35497428	33113016	27567066	20381456	30334044	28852702	21393888	29667330	22711574	27326296	40171824	35604592	43380332	35844232	40760948	36177684	35205868	31699896	30744880	39156600	33705640	38970456	40642232	26621724	32989566	41295148	45549980	33569296
10.281	179.144	m179,1445T10,28	PEAK	NA	NA	NA	NA	965734	NA	NA	2891313	3692931	3482221	4271886	1895910	3185192	3135165	3067192	2289652	3040156	3734029	3804772	3709797	2778076	955623	3434724	3248310	2173350	3298369	3163697	2004197	1980662	1964730	2681383	1940694	1442609	1549720	1397457	832102	888503	1197101	1326763	2724793	2343589	2588310	1446373	2663464	2523588	2160517
8.493	179.884	m179,8837T8,49	PEAK	299377	365626	NA	573037	5703816	NA	NA	12538556	11755949	12027866	14021034	7651442	9461157	11846009	10494286	8352312	9689190	11471970	10052003	8540057	7992958	5354150	8577072	9969403	6516190	7831328	7016357	6551228	5772996	6936471	4615138	5352422	4729552	5301741	5990167	3671698	2474429	4620934	4449494	7967162	8479844	6731328	4203505	5873096	6865849	3784908
1.597	180.066	m180,0662T1,6	PEAK	11945302	7967162	NA	23849514	55380388	3184597	NA	133109056	89477160	84691712	93427352	74092616	85853568	111568360	88311904	83996328	81593712	93926112	82711272	82409832	84734144	58166824	78071576	82805360	70197280	65801076	72392696	64457784	78307616	85127392	79483720	82216584	76911472	82479536	80644784	65523828	67092056	78034592	76118952	79241776	91302952	82378056	78427888	93648776	103371904	83293912
5.792	180.134	m180,1338T5,79	PEAK	280428	500536	357439	432078	2632440	NA	NA	1787369	2425256	3406521	4104064	867952	2029523	4685894	20328778	13264632	14331176	5193069	4970824	4725562	3398478	1973570	3420985	17262052	31508650	10499998	2523086	2368512	5134816	4447769	5126054	4895282	2054480	2269021	13412492	10219809	2962398	6988796	6471790	3835100	4051130	3940556	3183310	5122913	4833079	19020614
2.005	180.843	m180,8432T2,01	PEAK	813124	1530922	NA	3403166	13944731	635343	NA	13339077	15841234	17165128	17594210	15490604	16315268	14715128	12536870	15676438	14940884	18648588	19629488	16466081	14010698	12569915	17023728	15938775	14332372	18020230	16619601	14240294	19061552	19735070	18227150	15254288	19174186	17382472	18401990	13664574	15065987	17819004	17901736	18373990	17240074	13896027	15068472	19584078	21001958	16818790
3.745	181.039	m181,0387T3,75	PEAK	NA	NA	NA	NA	989857	NA	NA	744357	NA	616355	2521771	661489	1219667	4128101	2108202	1538644	1589715	1603250	554723	1867105	1188692	697794	1697335	3829314	3100416	4657822	5354485	3682129	2920138	2275668	4567696	2931951	2693610	4159724	5970166	4510223	5969146	5624454	7924148	2218160	1930944	2473612	2180190	3220292	3835237	4654648
4.867	181.052	m181,0519T4,87	PEAK	4689505	3918053	290090	9673098	27026982	814879	NA	49555140	51064112	50433564	61265620	37706548	44424460	55595988	44510780	40088820	44894196	51366432	57218496	49650856	51397144	29259970	42088224	47481264	32908658	42456468	34956316	37132816	49777800	54598932	49413256	48976084	45303988	43964788	43535224	33800564	36449552	46756148	47499152	45941292	48996740	41572028	47855540	49974280	59776344	43806968
10.333	181.103	m181,103T10,33	PEAK	NA	NA	NA	NA	202210	NA	NA	NA	NA	220453	241895	NA	NA	NA	NA	NA	NA	239079	234183	NA	3473628	NA	NA	NA	NA	NA	NA	NA	NA	NA	NA	NA	NA	NA	NA	NA	NA	NA	NA	2773421	3351728	3989136	1155708	3795678	3817250	2678863
6.152	181.11	m181,1095T6,15	PEAK	NA	NA	NA	NA	3038952	208934	NA	3606606	2640416	2649116	3394520	1651122	4364671	2665218	2001726	2242112	3452419	5078339	4261735	5455500	2628732	2414612	2974762	1849882	3286264	1970764	1617573	1201691	7016496	4565841	4119824	3907340	3293480	1177548	1811776	1946718	2893583	2095941	2606270	5795200	4434246	4357286	1693906	3213806	4180484	3007430
6.563	181.992	m181,9921T6,56	PEAK	1386615	2030034	1127089	4877018	7472908	1392799	455340	17272586	20930332	18521654	19188114	11998604	15367765	18606204	15350329	17016892	14418107	4189151	6140482	5611516	8062634	6838124	4602766	4252446	3670164	4212730	3822533	3368995	43882116	52381976	48152620	45892976	44317128	38828508	41537332	29745452	31913080	37493296	41967180	11138440	10753955	6807479	5364818	5855863	6868952	5555290
3.598	182.048	m182,0475T3,6	PEAK	NA	NA	NA	NA	1105970	NA	NA	13619478	11663672	16477037	16663680	7186462	13153311	14580268	10551378	11171401	6986773	NA	NA	NA	NA	1963110	NA	NA	NA	617924	NA	NA	1559032	NA	1121982	NA	NA	NA	1031579	NA	NA	NA	NA	NA	NA	1185249	NA	NA	NA	NA
6.872	182.99	m182,9901T6,87	PEAK	NA	NA	NA	946068	2886403	NA	NA	384794	493032	273346	828384	6603604	250979	981926	577760	420616	536217	1107685	941155	961428	7826872	3691741	830822	912190	333458	1176373	325281	745408	5557664	4972707	4933022	5113186	4958854	3397229	5578558	4023502	3090634	5273880	4166619	7668026	9857277	6368211	6600533	22203458	20541446	16956480
1.497	183.016	m183,0165T1,5	PEAK	41495508	37643680	NA	43243036	684424448	17316192	265735	1321854848	1033015040	1126833920	1415206144	1110059904	1097596800	2022846336	1542603648	1396416768	1409738880	1464267648	1224432256	1271123712	1280439552	761405184	1409153024	1854043520	1292000256	1359825792	1524025216	1341920512	1200231168	1205977856	1291250816	1306800512	1154837376	1192669312	1819510912	1246796544	1181895936	1554263680	1551917312	1103879296	1149488384	1093426048	971947520	1622608128	1682459008	1873464192
1.163	183.017	m183,0167T1,16	PEAK	1769949	5525664	NA	7826996	139946496	3160932	NA	NA	247111296	287570688	295617984	241762512	256093104	52449592	274929280	387174368	337175744	866139	308510720	280138048	211252768	166160704	276126944	54774476	254666256	277543648	305404416	312767424	309272736	294419232	372528000	290603488	271918144	269589824	698007	215105104	256249280	257878976	308800064	299560096	279153440	247973952	133354488	364167072	401372480	86517784
8.49	183.103	m183,1029T8,49	PEAK	650230	277736	NA	1060210	1711427	NA	NA	2472028	1307557	3833659	3829203	1160213	2624738	2471432	1321858	1198511	3308646	4623623	5141269	4381395	4169761	1743471	4195603	5260514	3781209	2200274	3145371	3463823	5898430	5895317	5510843	5108486	6759152	4952206	5011233	4044553	4080866	5751810	5919295	5376294	4398036	3807692	3668661	6605884	6605084	4678858
9.505	183.14	m183,1404T9,51	PEAK	613477	NA	NA	1650162	5525466	NA	NA	5025784	4826803	5243653	5171520	6177672	3884552	4856024	4036746	3939286	3930683	13430226	12922282	11404216	6508262	5602654	11441230	11259470	8943261	9573739	10166142	8815099	9611797	9769411	11865316	11861900	10000444	8511284	9838597	7027586	6850160	8876133	8843090	6117219	5740274	4186557	6699484	8482029	9090337	9135253
4.175	183.85	m183,8497T4,18	PEAK	NA	NA	NA	NA	2338241	NA	NA	3369091	2683430	1697738	2558967	5387853	1362258	872602	943851	830679	370021	4040273	4748011	3876863	2859080	2017435	3137922	1649541	1519551	2401322	2738827	784043	8272582	7941224	6446956	6722892	6162462	5896087	4166311	3658894	2908906	5042060	4071652	4935986	3373158	1299994	2141903	5922455	4501148	2272399
1.605	183.888	m183,8876T1,61	PEAK	NA	NA	NA	624094	7048564	NA	NA	6057860	7948862	9718941	10478344	7956772	7142591	6717307	8771900	8740690	8639309	10029437	13111962	12465033	13042668	7124899	9827400	10431834	7713060	10195415	9370825	8255464	10365499	12641205	13159595	11191953	10806774	10003289	10323181	5878286	8265324	9267717	9165629	9456073	10608485	10557826	9525727	11941597	13522423	8537410
6.198	185.084	m185,0837T6,2	PEAK	9551495	5983632	4410027	9550645	7363148	6525042	5813941	6878254	5900941	7885497	7939780	5106008	5214582	29843222	31123324	30375122	23046790	5736678	7075164	7010802	8421724	6902338	4950464	26649626	18255326	21878500	16362287	21222178	6224180	4778542	5537394	8821501	5275367	6504618	22505256	24368922	24492012	26059776	21852672	3793994	4751378	5893296	7910248	6531110	9271277	18606836
9.257	185.119	m185,1187T9,26	PEAK	2845532	3239372	NA	9487488	14691540	624341	201909	21260506	22505882	26591072	26889202	19751980	18949044	22535704	20631778	19331704	17887094	30595592	31632106	29382310	26504386	11834065	27663478	30783636	21679062	24128126	22618920	20409300	27847598	28114242	28126452	26344424	24660546	23016896	22319178	19316274	17343574	22108840	23319348	32337674	29551872	20009906	39197984	35211520	35491832	26774278
8.503	185.721	m185,7206T8,5	LOW PEAK	NA	NA	NA	NA	2346782	NA	NA	5766750	3571573	5809224	3511838	2712530	2282815	3013588	2127414	4976301	2357844	3989404	2530813	2719812	3211877	809754	3553590	1317496	1610789	2816930	1565280	2805154	2013762	1350728	481501	1280888	1732389	1589693	380025	982595	576502	1919067	1823452	2102087	1591152	1679766	1487808	1357879	2020836	NA
4.173	185.846	m185,8463T4,17	PEAK	NA	NA	NA	NA	920977	NA	NA	1705023	759833	795284	966287	2554926	NA	801714	824934	422190	314247	2411503	3098058	1278196	903456	1150263	1888456	327134	248710	573367	1607289	658703	4677884	4761695	3547549	3023525	4451787	3017373	3088635	1228320	2110056	2504734	3503300	1076045	2343125	1582988	1126125	2133460	3169060	1482041
1.612	185.903	m185,9027T1,61	LOW PEAK	NA	NA	NA	NA	4159317	NA	NA	2983409	5143741	4827327	3151789	4617003	3303334	3317663	3271466	4468297	3767688	4801658	5994996	6402802	4533296	3092893	5423148	4492767	4293032	4849705	4844704	3937382	4360444	5821842	5714703	5421351	4642258	5201508	4992761	4093533	3833918	4430956	4159778	4191664	4798367	4672412	4503588	5361961	6252096	4017783
4.945	186.057	m186,0568T4,95	PEAK	NA	NA	NA	272209	3093326	NA	NA	5759546	5949844	5935372	7229692	4185707	5597933	5653900	5618304	4971425	5106352	6870196	6753337	6179924	4820263	3395744	6195008	5231588	4852494	5674764	4296466	4643940	3510466	3748475	2970813	3508562	3519582	3129654	3125328	2152596	2621188	2194808	2527557	3961922	4200438	3765220	1146329	2067234	2553298	1613640
8.492	186.421	m186,4209T8,49	PEAK	NA	NA	NA	535641	2365701	NA	NA	6202114	5747834	2630970	9807657	2873825	6383733	6600244	7345576	4430794	1506699	6231886	6910198	7241286	5078044	953290	4394072	6876153	4470882	2675478	2393093	4197342	1442692	2461280	2324342	2105811	2715635	2670654	3493244	2374367	1789136	1887194	2876488	4161041	5332174	4473331	1645993	1403216	3708239	2131131
1.267	186.958	m186,9577T1,27	PEAK	281159	198771	NA	1679970	4685717	NA	NA	9163014	11017777	10332535	11660335	8910230	11381558	12172619	10903594	9985430	10596639	8342387	7498820	7691440	8925990	7171122	8228313	8599930	5600094	7206132	7097434	6388928	6878164	8123920	8345416	7707718	7832910	7227267	7834588	5551974	5941845	5848926	6377564	8130304	9623706	8847408	13924437	10041777	9886492	9874124
1.614	186.966	m186,9657T1,61	PEAK	NA	219569	NA	249700	3880575	NA	NA	5492230	7363078	7908500	8854064	7314370	5973094	4251710	6715026	6372358	5456040	12369754	13792599	12878142	8851603	4616106	9022284	7782700	6242539	6666386	7788524	5851313	11740174	13335417	10549895	8963623	8060734	8471869	7155962	5711140	5488357	7393026	8441655	10735640	11002471	9411575	7003916	9102518	12804491	5864894
8.494	187.008	m187,0085T8,49	PEAK	590441280	417598432	3217917	653917696	2541202432	96815304	2382570	5858011648	5328568320	6287292416	5944017920	3591191296	4500530176	5474892800	4730563584	4391614976	4792175104	5345246720	5027643904	4571170816	3865780736	2565242624	4040062208	4363979264	3679556608	3538885120	3567001856	3396766720	3006984192	3110232832	2860395264	2706692096	2811184896	2632731392	2714005504	2108670848	1951874048	2629308928	2630309888	3900192000	4048378112	3384198912	2306817280	2949307648	3218048512	2366390016
3.373	187.073	m187,073T3,37	PEAK	4749882	NA	NA	9642203	80838400	282525	NA	166074624	164279104	177281360	203826848	132141312	133557496	169697600	153115120	129174872	140799168	171643712	178313840	150545888	142724096	88413232	157866752	144485632	104992464	121214656	122676760	101202216	209219968	201088544	199304016	190774880	180586256	173183088	168839808	118083752	118771736	163696000	162995792	177691552	169713216	138593072	167706592	202703152	228760320	175968128
3.365	187.073	m187,073T3,37	PEAK	4749882	NA	NA	9642203	80838400	282525	NA	165094208	164544288	176313600	202929344	131760784	133612368	167081600	152603136	129461824	142447968	170307744	177979952	150323168	142741248	87955496	155878240	143829856	105718584	121430624	122070832	100642976	207105120	200257888	199423232	189846560	181467264	172874432	167997936	118214664	118463208	163872000	165425744	177692480	168837312	137389376	167931520	203537904	227411104	175725952
6.915	187.099	m187,0992T6,92	PEAK	70990152	29718850	20889982	33931240	33839908	24019908	23216648	59457000	51833560	42812060	51531236	37391648	32079592	112022616	339155136	381789152	346328288	56175044	59616936	54981004	46031016	39372848	41224384	133752992	236208016	295699584	112987768	261700896	48944808	49470412	50398688	47706424	51568516	36804496	96420616	200589504	74231920	89758568	89426376	57533888	53935056	40187656	42850604	58972844	57336392	99535936
9.936	187.134	m187,1335T9,94	PEAK	4741464	3308598	890354	4374118	10339585	2317912	918949	16743437	14759794	17886694	18303400	13539001	14520007	14872120	16190774	12976398	11261063	21702614	20173204	19624638	14401230	9366665	21645896	24254508	16606906	17856130	15989767	17830710	17478748	17999724	15456543	16534508	14281080	15309139	16114158	12195500	14310394	18428160	16900396	17942854	19997274	13468880	20255970	23167954	22805798	19506206
9.263	187.136	m187,1356T9,26	LOW PEAK	4671694	633589	240595	2628021	6517676	640802	520431	7781698	8180486	8799812	10769518	7247306	7541877	8911395	8166620	7191240	7891646	8342148	9370822	7821600	9338468	4298458	8943966	9266043	5882382	6400455	6650119	5946910	9732706	9603065	9508813	10162558	9473053	8313624	9078570	6917177	6416828	7091555	9244827	10282593	8205370	8945433	9161119	12543853	12080692	8944327
1.408	187.979	m187,9789T1,41	PEAK	607814	724015	NA	6481830	15878413	NA	NA	22232020	24454330	23583062	23456264	21919208	21226620	21691060	19035846	18946540	20560694	19303804	21922148	18115174	18620496	18672082	19994388	19443152	16649194	17338084	17285718	16155817	25488844	23972608	25301454	21253334	23335172	24259892	24663344	20295158	17697246	21526216	20082942	23308962	18744702	19264270	26183912	24507264	25178420	20305500
4.336	188.002	m188,0022T4,34	PEAK	NA	NA	NA	294523	NA	NA	NA	1254678	948740	960012	928049	1336429	355471	NA	964914	NA	377219	3058179	3116441	2514289	2361747	1087206	2557986	1768762	1382828	2073645	1690560	1988279	5882376	5659604	5414342	3075900	4856444	3132210	4276866	3127232	3603166	4232236	4206696	2832713	2173105	1806144	3197878	5352142	5973341	4263030
8.493	188.311	m188,3113T8,49	LOW PEAK	NA	NA	NA	NA	2111802	NA	NA	4404682	3197748	4910002	3758580	1797017	2185874	2486282	1952586	5194917	1640206	2914495	2297402	1633866	2553761	959514	2859221	1198018	1174405	2657095	1412712	3013861	1078006	896474	NA	569182	1355977	1001480	NA	648371	644252	1166546	1765173	1621257	1130047	1033662	603100	769487	1317395	NA
7.257	188.987	m188,9872T7,26	PEAK	16024027	12012460	NA	24005822	59848252	2457982	NA	102983528	102710704	120566784	124206504	79847704	93806176	121649240	100596912	84067696	91145368	123357376	129945656	124553728	125811440	52321496	90073544	116700568	87873792	85994032	104180616	89667760	112293632	119607976	99309952	108217248	103895048	100316872	97227056	80025416	77089528	92607008	94031760	142879472	141976352	119026664	107338152	153287232	171381728	117674936
8.494	189.004	m189,0042T8,49	PEAK	22743160	15437625	NA	25453284	108124152	2821872	NA	247125632	224362864	270180192	257466000	153369568	190360144	230226432	207261952	185706848	199329120	232890176	216181360	193870224	166603216	107263496	173250384	180938064	160023632	146278528	154845120	137811936	125013976	139816816	119428456	116751840	119138992	113868872	112154752	88697712	82140312	111318856	111014272	165765408	174880832	147785360	95051752	123438656	138657216	98213560
8.57	189.057	m189,0567T8,57	PEAK	735346	NA	NA	2906374	13930640	776065	590156	13492538	12515853	17940944	30112058	19854776	27770852	1199814	1181646	1256511	574468	14993149	14422658	18897430	23755224	15896579	30198152	NA	239010	833659	206520	NA	15316724	14449776	22233796	24765492	32512802	34609284	1247152	NA	614870	674463	932671	11581528	13622729	15568248	23500572	37463028	40725888	324833
1.404	189.09	m189,09T1,4	PEAK	477542	493460	NA	4431967	12271815	301981	NA	26094824	22496538	20442524	25064630	16803704	17974452	20146226	15100947	18961520	20872854	22049366	22549186	20474924	18633650	14340355	19355382	17631984	15265207	16792628	15824314	14966659	24206278	22521788	22921786	24105132	20985884	22008104	21935734	18587714	15999645	19894400	21468578	22650612	24805406	17042348	24493966	26341802	30275472	18211568
1.136	189.964	m189,9641T1,14	PEAK	NA	NA	NA	NA	3216795	NA	NA	3402889	4933117	4261714	4299767	5598861	5246846	7456074	3342661	4119760	3336058	6297292	4505482	4155137	7072242	3943599	4276527	5664720	3540522	3467275	5935086	4493457	3123847	6562723	4355524	3815476	5605106	6205531	6341228	4771306	3740174	5279560	5270624	4159576	4941022	5315912	5071397	5141324	4969610	5086280
2.232	190.018	m190,0178T2,23	LOW PEAK	NA	NA	NA	NA	5691776	NA	NA	11652057	12077661	14464002	16069804	10645115	18674618	9962315	9912820	10009497	11906142	15571138	15541483	13681728	13083570	7275491	17696768	10545004	8673222	9452287	10252662	8101282	21481400	19619372	20849102	19034970	19158876	19054280	10671024	12447260	10133628	12275663	14044790	14270429	15816973	10002340	17355904	22909700	21190756	12390747
7.258	190.982	m190,9821T7,26	PEAK	NA	NA	NA	286409	1697618	NA	NA	3166728	2685974	3626038	4678770	2239636	3373433	4354954	2814011	3154824	3140953	4123470	4672620	4039166	4013756	1517117	3339064	3911999	3377929	2741002	4073232	3040104	4438999	4401054	4378982	3806726	3644423	3499426	3344713	2496954	2343370	3057700	3008347	5472692	4776742	3738470	3521150	4689890	6736607	4093469
4.7	191.05	m191,0504T4,7	PEAK	357720	1173484	NA	2518446	9589843	NA	21600	15173063	11356937	13587398	18819248	15334561	12160988	12536358	7077602	11812296	13899008	17350154	19391704	14631249	13528225	10265408	11958664	14403881	12339414	12034857	12823222	11696004	17154692	15433382	15866179	13000492	16606667	12767869	13503892	12390624	11046614	13785782	13290981	14705670	16618037	12928269	11939503	17320026	18704038	13821169
1.127	191.057	m191,057T1,13	PEAK	2754533	5191766	NA	11800307	33091814	876061	NA	54290160	65576672	58188964	67036776	45595500	56665336	69707856	48658284	47982904	56136932	74097064	64384384	60182864	61241932	33063030	57156172	64045292	51767640	50280924	60635128	56569908	71984408	80656824	68352896	62518244	65018128	68890016	69589896	50350524	50278188	66389012	64037556	62219908	73313080	50565852	56657404	79883672	89427880	69802432
5.936	191.084	m191,084T5,94	PEAK	250782	296872	NA	2462800	16566300	NA	NA	3036126	3182398	2566097	2773004	32457732	2288356	3902122	3595595	2909192	3088406	6281830	5672992	5207351	9504550	18730006	4882392	6111024	4825642	4763306	5824542	4817708	67723248	64626992	68905304	50454744	64641220	60030568	58372892	54530772	51203076	63119896	61110128	10339889	9687034	10843691	8503210	19907074	24796210	20488180
10.115	192.117	m192,1166T10,12	PEAK	846962	NA	NA	NA	832985	NA	NA	1017423	1301640	1608739	2242638	1179932	2079182	5453010	4728392	3345517	4080874	1063969	1743744	1181124	1960229	1809998	1684469	3690475	3481354	3895530	3525874	2970931	2024582	1284700	1805056	1738299	1716626	1643544	3786022	2335518	3345634	3576300	3887622	1572308	1604918	1851419	1846905	2544571	2171027	4043112
4.978	193.074	m193,0736T4,98	PEAK	705103	293432	NA	1331715	5846454	NA	NA	11246017	12037849	14795488	13497001	11123585	12095009	9828719	5531436	7340207	8987554	11824199	13192035	12165821	11945155	10384154	9741995	9722079	7808542	9230337	8276198	8549467	14041579	14154723	12178957	9776112	10632752	11338107	13102819	7971598	7063106	9818165	10120059	12390908	12357987	11083897	10236604	14670591	15301512	11287837
1.813	193.816	m193,8162T1,81	PEAK	105727408	113577584	6843327	150056240	205425408	70392448	6531783	259861792	268914176	257825728	251487600	221993056	208636976	238295840	225351008	220654704	203058592	281599936	260479712	268453920	228757216	199201008	226016368	243083904	221140368	223616320	214992080	199620448	268872704	266949088	261423936	233166048	229650736	216781568	237537200	201377392	215106240	218386176	226194464	257067632	271479136	227271808	227464368	244883248	245517632	223333104
4.832	194.047	m194,0465T4,83	PEAK	NA	NA	NA	1127344	3003732	NA	NA	5217184	5018009	5911023	6273638	3759188	4107491	5704140	3462373	4603346	4351076	3939596	4369976	4304750	4369574	2568798	3357900	2608921	2462763	2869245	3206737	2458314	9893296	9748523	10761105	7753354	9185554	7660658	7813414	6217336	7315406	7762400	8546436	3754747	4576408	3644891	6213288	4801002	5730298	3665523
4.578	194.047	m194,0467T4,58	PEAK	NA	237254	NA	816564	3129370	NA	NA	6712226	5838708	5624440	7588341	5069020	6001882	5542536	5878402	5614898	4833092	4251860	4939535	3283740	2765308	3667632	3886715	5208697	4117448	3645328	4510922	1874140	5772292	5209776	6371976	5519114	5113441	4373531	3688468	4021002	3599223	4151789	4586306	2580013	2888997	2724808	5618756	4428200	3548297	4122507
6.001	194.048	m194,0476T6	PEAK	NA	NA	NA	NA	1715845	NA	NA	NA	NA	NA	NA	993996	NA	NA	NA	NA	NA	NA	NA	NA	451158	1906769	NA	NA	NA	NA	NA	NA	59124468	62049372	58021824	50927292	57672688	55627284	49388300	37086748	38850788	46580024	49647076	NA	NA	NA	NA	NA	NA	NA
6.241	194.048	m194,048T6,24	PEAK	324189	308889	NA	3354022	2338952	NA	NA	9137427	7609844	7854126	8228294	2900507	5174418	9227497	6666106	7414042	6568106	NA	255952	322211	5726156	1624308	384963	402697	NA	NA	291414	275826	5714706	6060257	5240292	3500576	5279476	5913408	5807094	4974826	4842329	5314324	6236704	17212568	19326656	9041399	16873612	45476984	44825020	39186420
10.916	194.083	m194,0829T10,92	PEAK	82452264	28837164	32788046	33657496	33449054	33255374	30163458	37693044	35692856	39998920	37472300	34630900	33929248	32365616	33113554	34593468	34843700	36625820	37020264	35327104	32452434	30148830	35667100	30076430	27986176	30988590	30454052	31093210	39480676	38605068	38146384	31392334	40631496	30501944	31720556	31780262	32349894	32462402	36096860	36528580	40213892	33530088	37309256	39342224	34550676	30739026
1.139	194.906	m194,9056T1,14	PEAK	NA	NA	737667	7026220	12961041	2783240	286074	7145780	10862970	12979790	14381347	9285692	8918887	6027338	7959564	11982936	12742265	18122620	14462360	15202317	3903782	7033300	7770530	14201483	12561516	11726664	13866665	11303782	10743426	11809170	14011703	12887362	11811186	11578910	15492226	12487449	10089426	10687535	11686907	13450148	12846116	1936002	4423024	11125563	14767376	15073971
1.609	194.948	m194,9477T1,61	PEAK	NA	NA	NA	206350	23915426	NA	NA	22411980	35474204	45101364	59437048	37702816	24781720	17292060	31086604	35408784	39726968	68951712	83534760	75656816	63887044	22070172	49127968	41797448	35745720	52483320	44087580	31268036	59164188	77531736	73477528	60833792	52939008	49862408	41661544	31597796	28810578	53498140	58028316	47829876	58604768	51328368	47622860	70977640	79867592	32280426
1.119	195.052	m195,0517T1,12	PEAK	2406563	3658494	1077139	6861668	15403687	1877443	249697	29350242	27356720	21602426	25027432	22002494	22253044	31035624	18472206	20457988	21471162	29810132	23956440	23893198	23295520	18880302	19996412	30044764	17859016	18833134	18387544	19932132	24383286	27072524	25358772	20844142	22189974	20505070	24740954	15511159	16504674	18183446	19887518	23144474	24843482	23637520	20766888	26011946	24034460	26527064
4.51	195.055	m195,0548T4,51	PEAK	402529	NA	NA	734666	3182492	NA	NA	7347291	4831240	7073618	7490268	3782528	4990820	6633663	5783390	5345339	5752584	7825492	8205974	7060699	7651552	2861154	5201175	6803994	5218626	5466974	7039880	5847378	8010464	7119740	7496758	8257702	6496232	6175026	6874297	4503892	3947092	5094288	5327106	8176536	7917722	7080535	7572196	8124158	8903878	6234740
8.864	195.103	m195,103T8,86	PEAK	1771084	1116733	NA	3877128	13413303	NA	NA	27295436	25692292	26225460	28314292	12774408	22295410	27367140	23301106	24007760	25454974	36880652	43789160	34778916	39363156	12053772	30239702	31607758	23772968	29114576	26654438	24811580	21227934	21242062	23965288	21021720	23400194	22111798	19304836	14276885	16333340	18760280	17798368	44662460	43406628	43660184	25538864	61653820	55816568	44646592
6.915	195.125	m195,1249T6,92	PEAK	3825824	1537236	NA	4304016	3823028	1759960	NA	24944548	24322006	7928856	23326544	10630822	5285798	16143434	12396235	14760363	15471672	12060123	13174434	22889036	13095117	10528049	10976343	17732130	15353168	14785879	2859233	4416006	11364937	11489838	15138625	15981445	13534319	4823570	17750012	8955494	9373508	11314108	10838745	17827498	17018182	8296004	7053404	8597026	8023175	21487036
10.436	195.141	m195,1406T10,44	PEAK	2348240	2479726	880267	1577007	2809625	1927124	1465663	2614101	2557905	2550398	2718331	2976977	1629722	4048439	3797332	3845624	4562145	3023866	2819956	2711651	3329111	2438452	2143824	4112054	3418448	3669912	4570376	3792842	3351963	3546044	2766718	3226452	2789249	2724279	4302732	3147346	4773342	4288122	4476043	2759813	2998460	1850671	3505280	3154410	4199443	2773674
6.915	196.128	m196,1282T6,92	PEAK	68104984	45720540	1532766	78579016	77079136	32971674	384299	416363648	390257312	138908752	414280096	188570064	95595808	301510080	222738416	289618752	266490416	227723280	247598784	381744640	223800848	183031168	195681856	308719328	262072656	284242336	66099944	74985440	203965376	213305360	257719568	285849920	240756400	87595592	320958944	154193024	180107344	208663072	188588320	317318656	287975680	151544896	138466304	152003808	156108544	394236320
1.608	196.897	m196,8969T1,61	PEAK	439232	632414	744056	3886862	36252184	245643	691266	34326132	47558288	48952656	55889108	44228672	35797932	29448922	38240240	42092672	42514640	63869636	73605232	72843080	62584568	37655884	50574008	47019752	47832324	52444640	45211688	35727412	58505484	72739424	67503656	61769528	56338184	51141288	48881460	38626244	34007900	48488920	50267628	52749648	59528900	55821396	50705248	63027320	69629576	41114844
7.093	197.044	m197,0444T7,09	PEAK	247223	NA	NA	2410538	7264706	NA	NA	15685569	15782004	15129142	17317726	12728220	11667674	13963550	12557078	13383233	10937755	12734514	12668621	11650188	12445066	8604175	10865075	12442414	7933245	9624429	9351002	8766526	14569588	13293331	10937970	12071646	11243589	10713544	10001590	8176123	9579119	9914262	10214292	12265731	14502906	11109602	11856538	18519718	17596380	14888155
1.139	197.07	m197,0703T1,14	PEAK	6052	935436	NA	2072812	9203632	NA	NA	9006328	15143368	16637697	16029883	14165097	15947041	10592689	9386762	12582890	12484483	18643964	17047904	15176570	15588033	10479056	13715156	11160104	11724712	12205380	15925863	14396184	14289399	21910516	16594430	14165941	16854620	14205130	13951136	14310628	11494183	15328174	15764962	14093999	19146012	14219338	14025068	19629696	21041210	13970292
6.601	197.083	m197,0827T6,6	PEAK	1386084	398614	NA	1843242	5732332	289144	221169	7137174	7640354	8262964	7366944	7217080	5746680	6278152	5265072	5568764	5392666	12287038	13336197	12098289	7942285	6855966	10188742	10737339	7517280	8072298	8889032	8482278	9395271	9066001	9176120	8521631	8309382	7092950	8151116	5772934	5032088	7473311	6388897	8361104	10434588	5422818	6354790	13744661	12362930	9103430
3.691	197.095	m197,0951T3,69	PEAK	NA	586798	NA	1514705	6449194	NA	NA	7996982	6803928	12720802	11405666	9109111	7386638	8355358	4740606	8277730	7997002	9615341	11735149	9913651	6737258	6433235	9823291	9096864	8907941	7732991	10073311	7300004	10259095	11078681	8249784	7772204	9119449	9241515	9843742	7359448	6582812	10133982	10204444	9198425	9753805	6498394	7698124	12216219	11805794	9324179
1.81	197.808	m197,8082T1,81	PEAK	2150057728	2287112192	196565632	3004311552	4143939840	1396512384	218668064	5305880064	5575522304	5201185792	5224701952	4458838528	4396567552	4910123520	4636364800	4551941632	4169774848	5740150784	5440827904	5535465984	4694756352	4079190784	4651408896	4911794176	4433174528	4616276992	4482707456	4135273472	5548892672	5415577088	5360156672	4799245312	4793333760	4458446336	4823465984	4013858560	4401959424	4558459904	4482893312	5230400000	5500327936	4630707712	4739870208	5000620544	4977618944	4548384256
1.625	198.895	m198,8952T1,63	PEAK	NA	41871	25354	509866	5469416	59992	NA	4019501	5113502	4943088	5247809	6314288	4413929	3790845	4197062	5658886	5983294	6807847	7418916	7110910	8492907	5936436	7100598	4886423	6472462	5989152	5561231	5176414	6130719	7069748	7311499	7196356	6208299	6301370	5239299	5561179	4620529	5262750	5979424	5412342	7130862	7555685	6553106	5913818	7313524	4687694
9.297	199.008	m199,0084T9,3	PEAK	1757347	646770	NA	5082558	11018405	NA	NA	33939124	29962266	32353028	36940564	19593096	29433844	33617024	27372706	27147736	25134388	12476121	11951467	10205408	17619888	11075217	10435203	12070868	6339021	8703078	6853944	6779312	24191718	23250698	21575898	19733292	20227788	20446674	18799510	14827432	14210258	19249818	18608330	28054772	26035606	19546642	24223746	51525744	56154524	45635460
1.809	199.805	m199,805T1,81	PEAK	1032870976	1092078720	84981216	1442906880	2036101888	666832320	94401528	2604721408	2720980736	2547374336	2528032768	2178051072	2148556288	2419050496	2252050176	2214142720	2034252672	2831413248	2693882624	2698892032	2297495808	1981402880	2215697408	2411491072	2172048640	2242110720	2197305344	2005794304	2724375040	2655764736	2608119552	2351575296	2324417024	2175072768	2346092800	1984115456	2157523712	2234251776	2197323520	2572688640	2705925632	2254788352	2313585152	2452471296	2445907712	2244764928
1.723	199.97	m199,9703T1,72	PEAK	3775526	6104401	NA	11515469	27157184	1273152	NA	18766542	23996928	21265912	25542878	22994264	19110448	23658648	16652574	20575198	22781022	22723014	23898894	22160382	15632552	17183134	17516146	23862318	18695074	22588422	20008578	19666912	21206616	22348852	19735010	26236932	21824240	20510024	20771142	21926668	21882336	26841802	19642372	14909730	18561058	16060782	16565762	27004278	27619276	21109380
1.267	200.019	m200,0192T1,27	PEAK	NA	NA	NA	NA	623235	NA	NA	2504099	3419469	2318258	3397995	2641446	2674870	3095246	3899009	2484862	2648188	3638231	2358176	1793144	2645891	320135	2452948	1243308	1750733	1516015	1531031	1164655	1708950	2710940	2742417	2723572	1290310	1896642	1468921	1521781	1084125	783671	1335405	2632554	3087442	1196088	2983742	3146248	2986016	1223285
7.884	200.13	m200,13T7,88	PEAK	415631	NA	NA	NA	1048811	NA	NA	2749122	2829116	2508440	2971102	1355692	2248622	1875873	2024854	1413930	2052388	1982462	2518700	2329334	1534895	1130395	1945453	1178328	1612251	956527	412892	1547163	1841624	1326751	1728116	1421671	1569036	500427	822080	726954	600290	1670288	1328485	2178896	2687830	973058	1395956	2193088	1962264	1296836
4.179	200.853	m200,8534T4,18	LOW PEAK	NA	NA	492616	NA	2604986	179068	140360	986912	644070	1219869	1045519	3037390	1994149	699348	1805765	840589	888374	1178328	3236447	2463682	1803432	2069234	2579458	943704	1587318	1513345	1763804	1583785	2840536	3598530	2856454	3675976	3581829	3509682	2330549	2842455	2372740	2743645	3421489	1744568	2107289	1946678	878641	1000358	2725149	1311205
9.661	201.024	m201,0237T9,66	PEAK	1618970	564238	NA	3838571	15295730	2169244	NA	14385458	14142986	14143525	15353447	15955236	11265674	13533422	12731917	10929982	11480436	52273780	55011308	46617764	20936616	17085568	40035296	44139256	33861292	36344228	37601680	31568346	9019481	8369884	8662997	9711392	8226978	6183516	7029686	4993181	4508618	6432744	7534236	15316500	18266520	13355464	17189786	8585923	10254982	7576632
1.404	201.039	m201,0389T1,4	PEAK	411367	NA	NA	8174781	33067312	NA	NA	65882340	84400728	73488824	82843536	58529108	57119792	59589380	60849532	54762112	64436524	60899296	68845168	59588664	56144008	46956412	59600472	49870300	41620332	53839984	50338564	42353736	80574968	75556192	77490080	74641640	67949528	68779256	64589700	51723600	48701392	67642688	73159504	63786552	60612920	63675196	59662676	85297152	87789104	58132916
3.356	201.089	m201,0888T3,36	PEAK	NA	NA	NA	NA	37542132	NA	NA	115108000	114183656	112742224	124089488	78017456	83701824	103518528	88635920	73782368	92095776	121918616	123452736	105110816	87308736	46885572	89355656	95144000	57074144	71271640	73634896	58894164	153685616	151381568	128905744	121648432	114589584	99972896	104592720	67443216	70750936	91564608	109262504	122167912	123447992	85429160	100270400	133095168	149237408	107302856
1.805	201.802	m201,8017T1,81	PEAK	220055296	238289248	15480228	311783712	446557568	140016352	18390846	571830080	593790592	563022848	553261760	479650144	474291136	534858720	489351264	486985760	441587584	625300928	595412672	594827584	511787264	445192576	508089728	535370816	473539360	501773792	490994208	434316736	601293696	586062656	578710720	519349312	519962592	487511648	522564416	443890848	477701280	499688480	462823296	575032896	609852800	493231264	507920768	548017920	542772416	491622272
7.934	203.003	m203,0025T7,93	PEAK	NA	NA	NA	NA	3373472	NA	NA	5699559	7262210	7291702	7983074	3400138	4921508	7060786	6306993	4982967	6088231	12435671	13181499	9167550	4132409	3513836	8632100	11027107	6930687	8558118	9263634	7462974	NA	NA	NA	NA	NA	NA	NA	NA	NA	NA	NA	4234734	3859076	1732142	3928428	8902650	9722082	7978793
7.45	203.003	m203,0028T7,45	PEAK	1895198	1293319	NA	2797305	9724561	NA	NA	18810054	18686692	19579806	18651082	14247540	11833151	17363634	15488831	14992899	14141997	22813934	22723792	19396864	16568539	9192635	17835476	19736756	12773236	14625942	13125121	14447271	13747045	14221314	13550345	13479731	12844684	12662101	12190112	7941868	7890876	12760668	11611583	20180024	22158212	16165196	15905174	20984626	25202686	16557350
8.419	203.004	m203,0037T8,42	PEAK	3690100	2015652	NA	23436160	38567380	1640058	NA	77434584	65698620	78694376	75201840	47353852	57611624	76439920	62121960	55875284	61142600	80723392	77425504	65256484	53387596	35987448	60029880	66806308	53517048	59321560	61856788	55934988	32865904	35419688	29908312	31632432	27626882	28536126	29769676	22788076	22083626	28012312	26440482	32388598	37691356	34243568	114932440	25008380	25493336	17315984
1.407	203.014	m203,0145T1,41	PEAK	1499911	2418261	NA	13883641	28505818	NA	NA	35581060	44715416	41272908	42368644	35717352	34714412	24746194	29853960	29958426	38035136	30527394	34798840	34487648	32313772	31985680	32858284	23015462	29597422	29654372	33215074	30118722	42371500	39573364	39742728	37875944	34371144	36694716	30580262	36456740	34259244	42820264	42312872	37019680	33274250	33463508	37627488	37437324	36971296	26827476
1.63	203.068	m203,0676T1,63	PEAK	1939066	2793020	223684	10327451	23007926	823785	NA	44282052	44352384	42857088	46198064	31679474	42904512	46925124	40194216	37397156	42446000	36495300	42754860	38886996	30360662	23951248	31285424	31585760	26621398	26826494	27935634	27358930	30003474	32377198	30255556	33019950	30380758	28750480	27021686	19593860	23745766	26636492	26862732	38006828	42807916	29527382	41201784	51366416	56187288	35767640
4.31	203.085	m203,0847T4,31	PEAK	7075604	4713931	NA	18471060	59238288	1028494	NA	136127152	108495736	126961712	128601360	91516528	94497552	108252992	107293616	88666832	98048032	103494344	109807960	115096616	93423472	69152768	83776816	104257552	79118384	85704216	91055152	71419616	110253560	113240784	116462928	86032816	109068792	92954352	89783400	73227392	61574416	93633352	90919896	117460480	110747712	96697152	95192312	105601952	111204440	101744248
3.369	203.104	m203,1038T3,37	PEAK	NA	NA	NA	5475156	151629600	NA	NA	322893344	315100224	362258560	397633088	263174672	266591696	345311296	293389088	261454176	267982864	363763424	356889696	315244832	295640576	154397616	292176704	300737888	200404080	245855232	247690768	193798480	417362112	424494016	412960000	377518752	374763968	320702176	355300032	227064352	229025952	319241152	338985760	345596352	359373824	265784288	346770016	425939584	454195520	334738176
6.535	204.069	m204,0686T6,54	PEAK	2498911	1830740	NA	7703315	23294944	NA	NA	39769380	36081572	46486972	41190604	33296612	33453986	40048644	33970176	31811130	34191764	42009988	37000180	39805924	31435102	20425214	35809168	36640388	29432778	28622806	28343948	27308202	31781290	36344296	31773530	37157508	36303248	27036164	35351208	24030506	21629954	27480402	27650876	33419590	32985130	28998352	29272000	41551420	40478596	35767716
1.99	204.794	m204,7936T1,99	LOW PEAK	437406	1168115	NA	1554851	4701794	NA	NA	7912201	7762817	10019585	10628071	6127482	8354226	8255074	3924408	7187968	7432517	12792589	12459692	10623776	6812404	5453541	8222418	6178708	6665600	8033639	7869109	6898292	10463579	10775583	8375176	7938954	7888024	7077530	8826048	5378302	6610660	5574404	8561866	9245450	8699320	7582273	7011466	9128442	11383653	7561354
5.352	204.982	m204,9818T5,35	PEAK	NA	NA	NA	NA	513541	NA	NA	649199	1161339	1459525	529263	1671994	695432	1134720	788904	488667	NA	2232498	1676424	2054412	1152735	808700	1944147	1791150	923630	1963944	1638043	1458575	2949975	3359425	3977972	3282790	2604876	2691824	3086831	2587392	2279793	2962731	3083244	864617	903146	548817	676882	1616529	986102	503488
7.372	204.983	m204,983T7,37	PEAK	282101	241643	NA	833071	3734329	NA	NA	4873395	5195143	4604980	5024940	4508390	4035074	4744356	4188314	2519054	3786061	10014535	9074777	9894694	8320736	4398751	8470166	9491425	6516150	6294514	8360000	6152162	8709528	8021376	8395839	7431226	7428770	6301468	6845569	5026632	5614420	7575759	6806085	8864677	8763235	10187039	7886892	10859689	12328794	9414559
7.33	205.063	m205,0634T7,33	PEAK	NA	NA	NA	639020	3619514	NA	NA	1520364	2128540	1651397	1658947	5997160	1355624	1306536	1029075	844890	1859926	3031838	2909178	1855120	6509786	3817946	1702075	1453606	1324473	1345961	1339671	814920	13629271	14813072	15400808	14325409	12608779	11599356	11147902	8449896	7881051	10968126	10514139	4606818	4959146	8149598	2863643	7511202	6721339	4383928
1.998	206.789	m206,789T2	PEAK	1157690	1295860	NA	2657002	9889203	688339	NA	16164180	16555721	19165120	20609720	14424661	12734614	16303318	11058690	12965511	12272756	23757036	22030668	19893444	13526754	9747845	15069753	15888891	12507659	15943718	14258182	10241079	22693474	21255032	18933612	13010232	17849624	12981668	17065592	11132845	10854038	13717792	13260848	17535354	20191812	14955573	15453289	19986122	19942438	14822853
8.182	207.013	m207,013T8,18	LOW PEAK	38098576	12112625	13422150	11903824	12410205	14044582	12336093	14850498	14552028	12674557	11549330	13304447	12688008	13416158	12447970	11675913	12730098	14932495	12436080	11702000	11540049	11573507	12354747	13827799	13365082	11713669	13772760	12436234	11368077	13987052	12070592	12434578	12949075	12417998	13032909	11698882	13715238	12510595	14704586	12802628	12637628	12721003	11468877	12274336	11734795	12892011
8.341	207.013	m207,013T8,34	PEAK	70414008	22881454	21736308	19801122	22038874	23009018	17712096	23090390	20807484	22519480	23915326	25143030	19741894	42276612	20585004	21145036	20512914	21043652	19033052	20955664	22106946	24859656	23715340	23708114	23222156	21979280	21156414	27436766	23180762	23343742	23709258	22955944	19800994	22954908	25464024	22015258	25387118	22871306	20586260	18133504	22513830	20913842	25425540	23573642	27193846	19607272
3.889	207.088	m207,0882T3,89	PEAK	NA	NA	NA	1272684	2940542	NA	NA	2294478	3240148	2930830	3814439	2355676	2408642	51664012	34373264	30599576	30370514	2573533	2532236	3038244	3424141	3247505	1525344	49978792	32787442	34763340	36873288	35418332	2634875	3490085	3788526	3465402	2042094	3302556	39611436	31438714	35389912	36350256	38011124	2170105	3501120	3023610	3678820	4016653	4695366	30958704
4.285	207.11	m207,1099T4,29	PEAK	3129022	2110824	NA	9763947	39456528	223243	NA	61089576	46357088	68807632	70228080	52115108	51249256	45596720	33189540	43757780	46138056	61934168	64293272	67307120	54083904	42768872	50660744	52936528	43674616	51904872	55358980	35511488	66392452	73244904	60861812	41652156	69427728	49556296	45840840	36918404	36692684	52978604	44719916	59993348	62134260	47679824	43207780	62502708	65644808	56632640
4.281	208.115	m208,1153T4,28	Padrão interno	52146328	38673708	NA	135788544	556039040	11779115	NA	802970944	674464832	922497664	959953728	735349632	732662528	716597824	497281024	710296576	659048064	862283584	889570496	894498048	736930944	582778944	745134016	800267904	669217408	784587456	831925184	554980032	953289152	1056141760	875531392	614335872	947377664	634884160	698158208	601177216	575789056	760313600	739587456	877483136	860035200	675299904	618347840	873490048	908421952	813819456
2	208.788	m208,7876T2	PEAK	NA	333323	NA	1892703	7235502	NA	NA	10537988	11967316	12921386	13417204	9010000	12653157	10676332	7861730	10757352	9388205	13921186	16279528	12583114	9117484	8604716	11345544	10621505	9015672	11612194	10929636	10085341	14261062	14257640	11751687	9438696	12717998	9995796	11216751	8281811	9274280	11274262	11616360	12238798	13720635	10284539	10101923	12671845	12783428	11086047
6.177	209.047	m209,0471T6,18	PEAK	962008	379667	NA	798547	2019715	348433	195032	2949561	2146476	2574704	2131326	1151732	1889127	4051800	2118955	2543877	2920782	2486256	2868064	1757942	1858418	1299230	2521481	4747574	1428567	2815461	2422112	2274003	2610343	2363181	1896472	2750755	2376664	2021782	3293312	2620502	2375615	2653513	2533480	1921125	2210137	2618415	2804430	3710813	3880276	2445077
1.105	209.067	m209,0667T1,11	LOW PEAK	21770360	NA	NA	NA	1440085	NA	NA	NA	4635004	3648745	4150576	3702994	4024994	4673022	4779022	3170114	3093820	6715506	2167472	3085874	3422081	1075034	3101120	3447859	2209095	1824742	1983521	2472246	3270137	5111846	4030373	2032683	2599463	2210831	3687717	932022	1594406	3879645	3703946	5457098	3147202	3085016	2095214	4020855	4012963	2836314
6.006	210.042	m210,0419T6,01	PEAK	NA	NA	NA	NA	NA	NA	NA	NA	NA	38578	NA	232057	NA	NA	NA	NA	NA	NA	NA	NA	101469	NA	NA	NA	NA	NA	NA	NA	14033970	14693678	12961552	10458489	12594875	11514717	8445948	8486444	9153679	10415640	12341441	NA	NA	NA	NA	NA	NA	NA
2.005	210.786	m210,786T2,01	LOW PEAK	NA	NA	NA	283362	3006138	NA	NA	3876712	5047942	4285213	3236827	4301944	5356301	1537583	1342326	3969197	3108299	5966842	4532605	5901674	1190780	3735282	4719129	2949249	3368618	3389206	3547950	3879868	4166832	3563023	5735512	4140470	2255406	3874947	1989154	3017171	4232189	4328727	4279446	4153152	2667560	3864049	2660197	5930602	3663904	4460068
4.178	210.881	m210,8812T4,18	PEAK	NA	NA	NA	471525	3929558	NA	NA	616253	1405227	1127326	904042	4631516	865059	1366656	1285564	1062078	1119838	3166214	2736386	2862778	3271184	4160707	3126703	1984865	2395851	3180474	2908102	1817238	4975762	4290857	4687844	4885188	4326532	4761512	1680273	4229452	3501787	2644356	3745508	2322856	1967894	3347489	1361322	2904486	2956350	1518566
2.007	210.941	m210,9408T2,01	LOW PEAK	354418	NA	NA	950235	1229700	NA	NA	4553032	1928009	1064450	1946320	1739403	1805816	1039969	854500	698765	1472993	1118221	3094548	973247	2011320	936558	1493540	2642549	2068106	1995386	1301499	615315	1936374	3282399	1679910	1023947	1556100	1075166	3083232	1204568	1483665	1641712	2058526	2050472	2995558	1279721	1738115	2668758	NA	2664148
6.452	211.099	m211,0989T6,45	PEAK	1276709	1041081	NA	760259	3810266	NA	NA	5237392	4851635	6356138	5943786	4308077	4168806	4780687	4908071	4718144	4777098	10443790	8342894	10069656	9601931	4138951	7200433	9167151	6663598	7091494	6232830	6076446	6145913	6201920	6529879	6619068	7567403	6195344	6943048	5026147	4683614	5753399	6330748	10523266	9417460	10854656	5840304	11872426	10326550	9614415
4.804	211.111	m211,1114T4,8	PEAK	2122966	2180534	NA	5895728	22440160	NA	NA	31786106	26636288	36842072	39399524	31108218	28901306	28700696	16808702	26771390	31189456	36830408	41901900	34737856	31675988	23587516	29717468	29749332	27054620	28168292	32795352	24250740	38298300	39280132	32982776	26022638	35817308	24590174	34857868	27416546	23927878	31325324	35695976	29482396	31728458	28374590	27806386	38454108	43971264	34355840
10.343	211.136	m211,1361T10,34	LOW PEAK	2432270	1818176	NA	2485222	3613604	1743574	1358305	2902594	3116060	2767841	3452096	4109001	2293620	2675858	5405502	4260390	4506068	2604523	3131980	2978556	4632780	3931894	2269424	3818675	3519706	4452901	5249759	3898969	3559400	2976761	3324283	4451600	3044112	2382922	2229085	2539078	4450672	4716557	5805860	2669001	3350744	3431985	3467443	4198508	3382263	2975366
7.965	212.004	m212,0042T7,97	PEAK	1075384	242304	NA	2808668	13199665	NA	NA	19254800	21617576	23564102	23099940	16284058	18855766	24208526	18409400	18728294	20437640	31443244	27978900	24858506	15862573	11174497	22357192	23482404	18139766	22939486	26175724	20365620	15186813	15329702	14255984	11811853	14022729	12336345	13826643	8978200	10389103	11002097	12705533	13742139	16105004	10898897	17836966	11925849	14141730	12160878
7.719	212.004	m212,004T7,72	PEAK	31988718	19102630	NA	80061232	274333824	5530156	NA	479540416	495025312	475654048	453935616	346821600	367677984	458696224	382284256	339024064	398184608	548723456	637909184	582503680	316064352	246046528	472578464	443069664	367081632	436004128	426372096	370679200	340360576	305501600	344803424	315568864	302938528	280545856	265456528	215108160	204690224	267600512	238546256	328945440	298194944	232258064	354094496	267085008	268475520	196078672
5.578	213.02	m213,0202T5,58	PEAK	NA	NA	NA	NA	2073631	NA	NA	NA	NA	NA	NA	1141139	NA	NA	NA	NA	NA	NA	NA	NA	NA	1471442	NA	NA	NA	NA	NA	NA	37588596	34582536	33584808	29841158	33559980	36331116	33417210	22101846	26609636	28352382	28856578	NA	NA	NA	NA	NA	NA	NA
10.103	213.024	m213,0237T10,1	PEAK	NA	200399	NA	2767624	5331642	NA	NA	12945036	13851902	14488518	18244656	9755747	12931684	16050396	15182145	9700650	12444638	9835779	10992836	8218294	8982500	5537496	9038158	9971648	6741318	7464737	7113316	7006762	18305788	17618900	19089146	12621335	16546367	14360529	14191720	11426262	11596623	14543780	14377645	12972303	11878093	9573532	11449386	19617204	17796198	15131242
10.328	213.025	m213,0247T10,33	PEAK	7854023	5149322	NA	7772402	21654824	472438	NA	38970060	39529072	45476508	47146152	26098018	33994468	40977712	40009980	35351552	33683840	40205932	39432048	35167632	43232516	17352254	32768934	34238880	28127238	30155196	28359080	25664484	26579512	30275030	28752452	28123928	27072678	23974326	27853486	19040228	18977444	24733754	23011048	56013152	57660260	41735484	37291416	60302904	56282412	45856724
4.699	213.034	m213,0335T4,7	PEAK	2090754	2553934	NA	7025363	18431496	586972	NA	24008592	22740648	27151312	30483490	25890808	22653524	21359690	14011053	22130656	24541560	29511580	30090748	23738302	26513478	21380540	25169438	22167102	22859346	21855242	21326368	21521222	29410022	30201318	29070522	23164106	28434166	26075644	23266028	21839586	22587580	23933568	24337356	24913246	25170056	25266930	24325388	29402140	33921824	24640072
7.735	213.115	m213,1154T7,74	PEAK	3994855	3695259	549930	4414084	8049066	1887747	1490558	9598091	12001150	12370314	10133580	9615192	9035999	48202600	39129608	23743070	27428024	15158439	14098825	14627269	11615496	7477188	12766697	48578844	31490806	28511288	31824008	34667144	10955885	9358155	11589524	11272929	9564966	9473087	40753336	31154760	23359714	33105580	31490178	12443068	9344445	10176507	10443780	13412224	13058920	33147600
1.402	213.889	m213,8891T1,4	PEAK	18688452	6694968	773276	17296624	24915752	2951922	1195782	29003948	28182156	25928712	25951398	30471464	31521908	14378264	32452774	33122734	38760752	25313374	29472752	25844872	28617716	30281882	34271196	19867568	33253624	29545244	33282132	38167128	31301138	29690000	28087202	32788842	30883934	33301732	28074902	37718156	32971234	34807256	43594168	28059342	27863696	24731132	30170780	29678186	31978518	26603588
1.652	213.986	m213,986T1,65	PEAK	NA	NA	NA	334919	1739788	NA	NA	2986367	2278509	2179188	2597204	2637055	2603050	2304935	3167754	1830653	2707551	3794690	4004581	3935461	2351983	2054161	2898640	2118990	1845529	1576493	2418623	2611938	2499352	3641885	2983419	3214096	2487602	2490363	1753899	949904	1891642	1583182	2456164	1812379	2438960	1791581	2157382	2066806	3337363	1494607
7.718	214	m213,9996T7,72	PEAK	337695	446734	NA	2696750	11757096	NA	NA	18223168	21274310	17546634	17266874	12987204	13420363	19146750	15358531	12886218	15179742	21947420	24976752	23556600	12078935	9821742	19288098	17427602	14124583	16298179	16025169	15580040	12440067	12397388	14202013	12573256	11902571	11342512	11421291	7328803	7208710	10561570	9400579	12695825	11970887	9031096	13614985	10129959	10186849	6646552
9.264	215.003	m215,0033T9,26	PEAK	NA	NA	NA	202442	2223878	NA	NA	2417956	2582511	3601330	3270999	2439142	1782768	2769817	3385474	2356400	1697908	4121257	4188482	3496763	3235621	2074003	4503660	4340789	2849628	3145724	2174142	3045155	8517695	7845568	8096036	8421492	7074755	6921010	7516470	5253199	5164740	6714158	7582748	5137458	5186296	3122646	3046342	7128628	6479205	5404686
5.578	215.017	m215,017T5,58	PEAK	NA	NA	NA	NA	260012	NA	78385	NA	NA	NA	NA	491294	NA	NA	NA	NA	NA	NA	NA	NA	NA	229774	NA	NA	NA	NA	NA	NA	11701309	9738829	9321133	9360137	9447298	10145902	10214603	6125228	7419302	8472740	8279407	NA	NA	NA	NA	NA	NA	NA
1.225	215.067	m215,0674T1,23	PEAK	80078488	103420176	NA	376987040	851150400	41180380	NA	1511514880	1727609600	1760061824	1902748672	1360514560	1509838720	1812604416	1542208256	1551933824	1569718912	1300050304	1356583808	1278453504	1214164224	910078272	1089788416	1240623616	955370368	1123453184	1074080128	935622336	1303940736	1286362496	1415334528	1253512704	1198757376	1140526848	1228756864	1047613184	912032192	1061302784	1172152704	1280552192	1331574272	1083325696	1614112768	1552401408	1723451776	1449741952
10.864	215.167	m215,1673T10,86	PEAK	3286734	651014	NA	1487116	1839284	373613	NA	3997456	4617266	4735112	4469468	3322848	4089399	3585844	4102122	4499692	4095128	3634861	2653920	4116402	4001132	3188697	3708046	4495048	2961789	3172100	5017434	4480801	3559798	5032878	4998830	4100575	3612166	2872342	3729138	3173906	3314980	5501380	5134242	3302874	4563960	4115397	4522188	4827460	5341235	4308252
15.784	216.853	m216,8534T15,78	LOW PEAK	6390498	11662403	8127604	11364683	11338209	11483590	8861654	21147816	20622556	30325362	33908928	26536398	42680580	43473352	13596160	40307468	32459202	47728876	46851808	35248980	27087252	8263762	51041952	12913312	22742764	38888144	13204612	NA	45156412	62887756	61198716	32061098	20306398	15243326	30418260	11259889	8950799	11232347	14234422	41220988	51084328	34443400	28128490	56291056	57571144	20992616
1.599	216.928	m216,9285T1,6	PEAK	NA	NA	NA	NA	215184	NA	NA	307850	1421201	2418919	3447345	1349531	889711	689866	1466918	2265780	2785234	5021097	5417870	3536048	2654127	619537	2199074	1704856	1219407	2196291	2148019	820392	2935214	4661626	5447611	3604940	2852778	2869696	2030097	624245	858075	2427377	2939736	1763988	2723674	2347798	1181929	4170544	4828129	1536847
6.655	216.982	m216,982T6,66	PEAK	NA	NA	NA	326253	2397812	NA	NA	2821360	2935613	3173733	3054560	1933487	2715131	2985483	2237115	2825810	2881034	6161106	6786231	6005264	2835259	2323964	4722704	4114789	4206267	3884796	4144500	4163617	1723711	1081926	2131046	1821689	1591634	2449582	1599151	1236960	1200900	1394491	1684957	2884538	2844934	1436476	905444	1548586	2214665	1645700
1.401	217.014	m217,0141T1,4	PEAK	NA	NA	NA	NA	2338583	NA	NA	7574455	6196594	6393758	7121965	6091670	3386257	5328968	5345299	6026816	4841434	5928342	5687967	2810688	4619391	1503979	5100241	3822453	3589736	4966466	4047308	3270095	6945157	5957006	6900138	7608295	6316454	6466924	7407658	1766093	2138526	7303499	5750506	5216920	4756838	4404881	5769034	7600150	9557154	5394727
9.597	217.02	m217,0198T9,6	LOW PEAK	NA	NA	NA	614554	3290316	NA	NA	10179540	11039621	10533022	11324012	6355096	6994214	10761699	8773600	7083374	8999286	10991498	11042609	9796358	8509738	4035021	7936633	8984093	6329756	7861560	7653320	6654952	9973826	9418981	7831604	7176896	8441504	8633828	8383696	6663214	5332270	6940394	7458894	8644409	10779174	8663320	4482130	5966388	5810936	5826420
4.689	217.031	m217,0312T4,69	PEAK	NA	NA	NA	275415	898903	NA	NA	1865511	1301682	2062964	2172104	999000	1189946	512823	1549554	2533676	486903	1871980	1092405	1266797	2268738	NA	495689	NA	687760	450808	NA	575066	4921697	5779038	4576247	3353957	5014406	4251840	3924012	3311475	2969490	2866970	2869245	1105168	2208136	2938700	2448992	1099692	1718994	423536
4.286	218.105	m218,1051T4,29	PEAK	246706	NA	NA	1162822	4609358	NA	NA	10874895	8634528	11466473	12550625	7686380	8850571	9981236	8828794	8961021	8106300	10096006	11258946	10551984	9689233	5512823	8429833	8311409	7027143	7660311	8897182	4987602	9556637	10653945	9405860	7075394	9835507	6872526	7008004	5403115	4885200	6947434	6525064	12796786	11698655	9515813	9763024	14473583	14326231	12159535
6.915	218.11	m218,1103T6,92	PEAK	1082382	666226	NA	1205113	1215686	NA	NA	9807451	7976386	2687116	8412213	3627252	1467335	6160093	4182895	5503910	5338443	4554662	5264130	8921229	4625432	4336126	3690181	6277643	5332111	5966938	1038210	991957	4185503	4084071	5273190	6446016	4271046	1491218	5980530	2972883	3462368	4143944	3624913	6305612	5684590	2759068	3379135	3328240	2593640	7955938
4.179	218.819	m218,8193T4,18	PEAK	571489	NA	NA	2086851	16574269	NA	NA	14829225	15426133	16219755	14846930	24415226	14488337	12305682	17013224	17643266	15659995	21207144	22420080	20886416	18768660	17865562	26912334	17225390	17250880	23952278	21643176	17162832	33200242	34545364	30879346	31207900	34864636	31676294	26633310	22946712	26490978	28321562	35203660	21330610	21220316	17714024	12428162	26333216	32596480	20954456
1.135	219.049	m219,049T1,14	PEAK	3839865	2904102	NA	9895264	39164036	309363	NA	51935352	62180608	66498608	71748760	57363084	62141868	55458676	42314972	53623948	54890096	92197264	64080484	65256696	59975676	37610628	55100464	67596736	49111856	49987264	66077480	54743692	69501320	75030168	62560852	57491816	58573492	57402340	65310816	42044216	43967176	61946876	61066884	63784676	64895668	53190724	53577648	70427032	80715648	61960652
4.933	219.108	m219,1083T4,93	PEAK	NA	NA	NA	970379	1678991	NA	NA	2441347	2612563	2977520	3815174	2810910	2485468	2518586	1792422	2747218	2577661	2945784	3461618	2994156	2705594	2131852	2671536	2498984	2290175	2677235	3062194	2248285	3738001	3429786	3514721	2784133	3447421	2980135	2889910	1872711	2686163	2951772	3402627	2612843	3282828	2448879	1937449	3390255	3784073	2724868
8.224	219.95	m219,9497T8,22	PEAK	NA	NA	NA	NA	NA	NA	NA	NA	NA	NA	NA	NA	NA	NA	NA	NA	NA	NA	NA	NA	335926	NA	NA	NA	NA	NA	NA	NA	NA	NA	991507	NA	278490	NA	NA	NA	NA	NA	NA	2446272	3377351	1321045	2169223	7395000	7761935	6361955
10.114	220.149	m220,149T10,11	PEAK	8335532	1690605	2276983	4377842	11766876	1988734	1396570	12255214	12311063	17865534	19960616	18503544	17714306	45162324	41873624	32731978	37898268	12588169	14375231	15389070	15687592	14747267	16873812	30305600	28977316	34524412	36313820	30545320	14899802	13902075	20524742	18995918	18122730	16554172	32619956	25517880	27437198	33458474	33606056	16242638	15591142	14291802	18776582	24801698	23750752	31132612
4.179	220.816	m220,8157T4,18	PEAK	1178228	NA	NA	2378310	17037756	NA	NA	14563915	13515685	13914156	15115820	23239168	15029820	12370460	17146812	15360616	15494994	19193996	21066276	20778814	18115286	16266220	25283538	18163134	16662042	22248708	21848166	18369742	31120734	31560518	27967620	30315068	31447644	31104478	27445056	24605944	25098708	26577138	33787892	18391496	19192226	17548072	13144556	27439684	29106998	19216694
1.987	220.971	m220,9708T1,99	PEAK	338056	379931	NA	1266128	7111674	NA	NA	8279386	7771231	9143317	9773070	7870308	8305404	8117982	5137898	7036125	7515263	6386496	7222562	8724324	7898976	6814452	6942180	7442115	8496014	8889422	10246624	6931376	9250704	9479898	8391348	6134337	8271258	7159623	10107245	6805720	6953824	8686773	8865360	7990826	8926196	6696205	8207897	8909700	9725100	9222264
4.492	221.068	m221,0676T4,49	PEAK	7542372	3654181	2149921	4252248	2204771	3092630	2446109	4485187	3862523	5770041	4976482	4073400	2859990	260322672	172242672	60904972	64060540	4887346	4099120	4793359	6421914	3607752	2701600	227430240	144205088	62168656	117295392	98179056	4695825	3835985	4443878	4295270	4202594	3866797	229215696	131344288	69843600	100240824	96041336	5067736	4562508	4178360	5404702	4335174	4514057	151038112
10.115	221.156	m221,1561T10,12	PEAK	12065996	5035336	3400580	6443638	18095180	3522982	2297576	18203950	19196092	25688466	32449862	26556404	29972070	65554988	64129224	48567100	57610556	18511412	21990054	21460774	25394718	23319004	27248754	45756228	44346044	52404704	50070600	45526964	23264734	20591410	31919384	28228536	27056284	25477938	50585448	37155012	45484388	54082904	49457044	23886186	22557364	20941068	28460448	37180116	34982380	46852160
4.282	222.096	m222,0957T4,28	PEAK	NA	NA	NA	NA	2043608	NA	NA	2419797	2480829	4734809	5361309	2642021	2562370	1335199	1564170	2053087	1723348	4049228	3285335	4024319	2573376	1711045	2849399	2631738	1330041	2791373	2760204	1833761	4240568	5316895	3155444	2610800	3460542	2509256	2439359	1163128	1906944	2797984	3140520	4456171	4230769	2942313	2858269	3183324	3092192	2540923
4.18	222.812	m222,8124T4,18	PEAK	258513	NA	NA	NA	5537548	NA	NA	4601584	4508293	4334849	5005384	7065449	5275012	4163104	5050486	3995061	5237924	6167173	7230032	6286044	6734171	5488908	7383742	5323410	4603464	7829978	7307290	6448858	10329646	9952939	8976442	10657316	10094607	8019704	9825012	7233720	7739902	9074137	11563608	5281226	6272283	5136002	4283188	7724812	8423996	5885742
4.864	222.994	m222,9942T4,86	PEAK	NA	320699	NA	1003017	4519534	NA	NA	9373325	8433647	9771550	10608776	5756986	8007192	12062680	7695285	7854370	8653678	11010509	10078183	10691694	8547950	3924668	7762852	9356564	6818816	7683082	7168542	6119189	9883746	11536877	9570173	9499329	8559744	8222200	8798590	6221338	8188956	7807042	9887722	7710016	8201276	5519945	6404476	7019320	8188914	6062796
9.862	223.007	m223,0073T9,86	PEAK	NA	NA	NA	NA	3012033	NA	NA	560062	349707	470212	970481	1630895	NA	266872	350325	NA	643335	9880809	10313061	7783576	2304493	2421013	7106426	8386735	6091514	7156696	6792760	6410532	30177724	33053384	27308646	25767322	23957104	21130966	30074544	20658628	17560800	27196160	26187576	295965	1258849	337036	386472	556861	904828	756163
4.282	223.105	m223,1048T4,28	PEAK	NA	NA	NA	1408210	4335957	NA	NA	5231942	5369932	7734022	8578237	5220185	5320276	5257360	4004123	5556158	4763350	8202037	8267268	9780591	4182411	5154678	6045006	4943136	4245203	5986628	6789033	5323363	8184156	8072979	9088110	5606293	7731141	6038689	5778666	5211680	4636661	5599519	6284464	7195406	7440718	5452388	4775372	7584424	7685416	5606240
10.282	223.134	m223,1342T10,28	PEAK	2246377	997102	410726	3447760	13228677	605562	433159	22002850	27560970	32591684	29434042	13324189	21780658	26181300	23907926	24561578	22318928	28187034	30787930	27035112	19553988	10491587	24604070	25549378	19316680	21094868	22519340	21569424	15364145	15580499	16011049	15634804	12936969	12375942	13802748	11146945	9643166	13325648	12813143	23273670	24659696	20617122	15819691	23199022	20974914	16582592
8.299	223.1	m223,1T8,3	PEAK	619169	NA	NA	NA	2002162	NA	NA	8451247	8713638	8013824	11182182	3865513	6071598	9256767	6609289	5281090	7287554	4022190	4044017	3483892	5668847	3283020	4604244	2872243	2803261	3160652	3491968	2888279	1391283	1695012	2741224	1500401	2099802	1718721	1683543	560167	1894782	1133835	945319	4108914	3147737	6351262	2483688	2514112	3465400	2438120
1.137	223.926	m223,9256T1,14	PEAK	41653	NA	NA	NA	5161058	NA	NA	8077991	6535396	6940102	6697383	8198652	8540554	10314312	3805674	6649700	9541778	7752294	6369707	6320728	8648511	7360233	8064860	8758832	6883764	7869180	9998414	9820298	7306132	6896108	5695230	4584720	7149964	6676320	9903430	6334468	7353351	9841115	9123106	7296586	8101676	7236048	8984153	7188804	7955308	10430486
3.966	224.025	m224,0248T3,97	PEAK	183100	NA	NA	NA	3317386	NA	NA	5104152	5324488	5492370	6968526	3378182	3883661	6272646	3799193	4682944	4364010	5826465	5668879	4502552	5372714	2404529	4966907	6150808	3268038	3145534	4686394	3806094	6279183	5533207	5858974	6140374	5818690	5189514	5340426	3617071	4793625	4991182	4378022	5471580	6810920	7127462	5034637	8220592	10909538	7622612
2.222	224.109	m224,1092T2,22	PEAK	999015	1133968	NA	1923145	5419950	1197263	NA	4605732	6463254	7279006	6462188	6458186	6016934	3693873	1966882	3958040	4300075	9028668	8690706	6203522	6772100	4102416	5135308	5197027	3718784	4491868	4525622	4075248	8321357	7085942	5667389	4963990	5131198	5996326	2077923	3146910	2878837	4364526	3996869	5627692	7122022	5760041	7197506	7008950	7199492	2865040
1.125	225.063	m225,0633T1,13	PEAK	827233	591982	NA	2622748	9692834	NA	NA	16660984	16839616	15519680	16761463	13861882	14874580	16348581	14110791	13460762	13041754	13743432	13360475	14359141	15002782	10058608	12543303	15539681	12310942	12294801	11648953	12943032	21166018	21824472	22356382	20349748	20020320	19449078	20178074	14409290	15182686	19702780	18013978	15436771	16452206	16298421	16715681	20558116	21564306	18811246
8.372	225.163	m225,1628T8,37	PEAK	766429	475347	NA	919981	NA	NA	NA	2464949	3573674	867049	7602144	NA	906232	6284850	4812142	3663151	3513817	1783836	2123017	2844807	1190567	NA	868572	6509576	4564962	4225268	1386805	757604	455847	554752	2875060	2299354	1756066	NA	7339894	708277	4416627	3623751	4119766	1382745	1331208	NA	464168	1914140	1399695	8187924
1.404	225.916	m225,9159T1,4	LOW PEAK	4876966	3425519	1748474	7039330	9080992	1716766	108347	7717142	8127672	8341559	6160455	9761397	10461326	3085159	10194889	9815129	9749862	3023621	9966368	5073742	9280252	9701983	9634763	5384546	8748830	9502260	9517841	8474870	9111759	7940456	5799583	10643033	11101882	10807001	9506530	9272427	8365198	9197684	8769749	9436443	6169505	7574953	10315084	10810154	10060862	7485599
1.137	225.923	m225,9226T1,14	PEAK	NA	NA	NA	NA	2261293	NA	NA	2112849	2101492	527604	1523859	1840968	2883916	2423509	1537417	2068872	2733895	2045326	1392904	780270	2641542	1631311	2539970	2952658	2403706	2568847	3026928	3132728	1646372	2057959	1512473	1368314	2423604	1449703	4266830	2394134	1748311	3644448	2309963	3434390	2008874	2128513	2481197	1818715	2897991	3958624
8.943	226.019	m226,019T8,94	PEAK	2240845	1396289	NA	3302200	18548904	207528	NA	46429296	43586156	48897984	47680264	23671434	38079900	44152112	41663168	35747280	39045844	36472588	33514564	29979358	28674636	15853275	29804466	31464036	21881854	25602030	25255310	22241036	16407615	16340810	17265224	17020464	16022779	16702349	13808535	10699513	12825476	15199485	13813661	45129468	44830988	26401132	21862790	34877084	33842272	30628616
8.372	226.167	m226,1674T8,37	PEAK	12892363	7911290	NA	15199058	7459446	4331188	NA	37439564	40748416	16099704	85311000	12019723	7382818	66432720	59525904	53089440	52204176	24053584	25683772	36725140	19427212	13978382	13041971	85185976	54169676	54447976	25002446	21456688	14999504	16711950	28176200	24544152	26821818	9910968	94746360	22857498	59171920	46573584	48660684	18700178	23162588	7640274	11067454	22005574	25842632	98901872
2.457	226.977	m226,9766T2,46	LOW PEAK	NA	2766852	NA	3295785	2930374	397657	NA	1785431	10889010	9847979	5591134	3941849	3995794	1551193	5321194	3525622	3985441	2351948	10796496	6697802	6016918	4882848	4363161	1670416	4821968	3962732	3692149	1643518	6767846	11514679	9843898	4977446	4413532	6563586	772316	3904766	4020678	2654061	2921758	9737124	8933640	6639490	7893312	5088150	5660290	2102937
2.075	227.907	m227,9068T2,08	PEAK	4120180	6657961	515021	7971642	14849751	2639397	847463	14990685	10696378	11110015	15071951	13266398	14103782	12920884	12836260	13239636	11520199	29889074	31008640	28388938	23441468	12548662	32132458	27882754	28075378	29458650	25447832	26684148	21431636	23438536	20600298	22558186	24527610	23267112	20762426	15357074	17776426	18346640	21430840	29051612	35008752	21008988	32423256	47072124	43580640	36667592
1.408	227.975	m227,9751T1,41	PEAK	NA	279097	NA	2018856	5818687	231632	NA	8668126	11196052	10364493	11039900	9503042	7426442	9828428	9088192	8479537	8602914	7596064	9170363	7618529	7739535	10064719	7292709	6394809	6018120	7546040	6120192	6521480	11127782	9946692	10793555	10401203	9384077	8242252	8411259	5794786	7319662	8908131	8951296	8561752	7882828	9399289	8904196	11238423	10079232	5805437
5.676	227.998	m227,9985T5,68	PEAK	286507	354761	NA	272856	2598169	NA	NA	3535603	2998693	4018980	4739330	3316401	3378285	3296749	3581896	3629734	5047722	4634767	5700998	5130890	3613731	2113341	4923344	4595558	3691986	4473614	4045114	3809124	2467200	2446358	1984503	2296755	2212762	2015532	2020081	1085160	1986027	2623802	1960998	4164218	2659968	3389956	3972402	2509366	2352346	1671648
4.181	228.848	m228,848T4,18	PEAK	849383	NA	NA	1885128	14219051	NA	NA	6571570	8995291	9189124	8818144	14591591	8274860	4797511	8523895	7306116	7662990	11114917	14581223	10887076	11590152	12531397	13699998	7517330	9684630	12363770	11803398	9325064	17960416	19221906	16340595	16903992	16422505	14551594	13071621	14996548	14469965	14217152	17269334	12201948	11869882	10625527	7460288	13070525	13126975	8184844
1.412	228.917	m228,9167T1,41	LOW PEAK	NA	360397	NA	352396	2794525	NA	NA	5417622	5038972	7485430	5488762	6264284	5423102	5356295	4805938	4249098	3681070	4861376	4348898	4677915	5280490	3119963	6141666	4771474	3356860	4079182	3246202	2957857	3349434	4575304	5402192	7237938	3780570	6806500	4409951	5685570	4704390	6624626	4594626	5761316	4835093	3069578	5582717	5064833	7578630	5022437
11.176	229.056	m229,0558T11,18	PEAK	2592158	785606	NA	1575088	9987221	193363	NA	17833010	16104125	17446574	17876662	10981314	14233405	15671449	15255566	12046657	12515946	23707658	22118348	22044648	38527764	9571673	16887392	17911906	14217001	16656284	15988693	13392163	38402080	39993384	40597020	34295008	33488932	29033126	32339800	25221584	25195040	30160432	32193250	42197784	42799848	43415540	12281534	27293740	26833640	21602084
1.331	229.085	m229,0852T1,33	PEAK	NA	NA	NA	NA	1240038	NA	NA	4774766	3128040	5227302	5252022	3398590	3141742	3688371	4632240	3739220	4095683	2189499	2859324	2857236	3595891	2370762	2448997	2863819	2287042	3113144	2275810	2238326	3460036	4684832	2948599	3092519	4545049	3020302	4794661	2765748	1832025	3012251	3390331	4036560	3117672	3493418	3970942	2892504	3520870	4046743
1.137	229.085	m229,0854T1,14	PEAK	NA	NA	NA	816872	4673404	NA	NA	6985042	6824304	6121592	5859672	5944574	5765704	8057482	5083628	5577248	4092532	6376491	7193737	6708938	7403484	4420103	5196483	5895404	4803000	4763052	5282212	5276120	6027332	6270084	7423090	5469024	5910624	6660682	7821856	3426652	4438451	7247987	6947286	7339861	7189986	5043130	5832236	6661642	8191103	7270751
9.066	229.146	m229,1455T9,07	PEAK	9946963	4244068	3318118	6024778	9688013	4058008	3612346	15108227	18126562	14687967	14930394	9947392	11519398	15151701	16644288	16596927	12180943	17648800	18726840	17330710	14336869	9902345	13878015	17430130	12649353	14371064	15660157	14891289	10077123	8698285	9373644	8236950	9456913	9241178	10281840	8463839	8074503	10669481	10080353	14126376	15284924	14584329	11489013	14951868	16202168	13933062
8.856	229.147	m229,1471T8,86	PEAK	924660	615146	NA	458692	3435390	NA	230028	3446843	3861466	4791068	3884795	4315128	3166142	4169248	3149397	3951676	2342398	7421412	7382309	5669006	4478561	3903843	3817351	5758794	4420826	5112784	5126456	4019947	5579980	5631379	4700947	5111118	5789926	4810929	4284654	4044603	3798258	4510652	4213835	5507938	5877568	3317825	6124139	7442199	7782457	5776522
2.074	229.904	m229,9035T2,07	PEAK	3584445	3960608	NA	5800916	11819084	475581	194550	9978554	9195610	9515481	10225755	9828056	8801314	10661547	9574310	8956862	8273072	20448432	20534034	20134756	16535375	8968000	21910396	18659380	18904942	20672744	17992292	16940910	13616762	18832356	16080409	16283900	16782446	16755931	14085408	10932968	12266519	13804555	14211116	18405478	23549114	15204206	23376716	35025492	29772738	25547542
2.622	229.904	m229,9037T2,62	PEAK	NA	147562	185339	624408	933130	NA	204813	3554371	4371019	3287495	4837200	2395485	2473984	3488566	2997442	2776528	3123600	3893702	4628182	1898765	3310313	729715	3133187	4574746	2858752	3814252	2831921	2974934	6982286	7193988	6739804	7132544	7824542	7692090	7107911	3727600	4513038	7758562	7125836	4829902	6362364	4494688	5526174	10510292	9975605	5464743
2.254	229.905	m229,9048T2,25	PEAK	NA	NA	166131	565425	2692978	NA	NA	4088614	4574094	6174224	6132445	4473890	5022972	6468434	5281416	4473601	5041998	5372732	5452310	4552971	5347400	2148740	3599389	5382609	3492680	3847586	2923515	3453084	7729168	5772102	5413578	5685550	5215618	6382816	4033356	3858596	3448930	4993038	5400730	6367039	5179140	4833572	5831748	8730298	10169291	6874589
1.409	229.973	m229,9728T1,41	PEAK	1426118	924784	NA	11762503	28511444	345938	NA	32726398	39181472	37483296	42073328	40086088	39895756	41468696	36467632	36964968	34877056	26453876	33484714	33335816	32342494	31325878	35709776	31176788	29715132	31803580	30572476	27636222	36011940	37138492	40078608	39999436	40787712	38474616	41353672	34889968	31018792	41142448	39131080	32240274	32846688	28892022	36876980	40808360	39375332	38407784
6.759	229.999	m229,9988T6,76	PEAK	NA	NA	NA	8665932	4072542	NA	NA	NA	NA	NA	NA	3490558	271765	NA	NA	NA	NA	15665399	17748610	17968556	7957330	4402700	14181409	16155443	11003332	15944500	13298883	10612116	1321991	721214	747710	2221405	1210954	757693	692868	573482	289662	678086	976028	1301964	1769426	3094114	49932632	1999594	1947253	1500176
6.021	230.014	m230,014T6,02	PEAK	6035198	3535504	NA	26181584	2923068	NA	NA	3529656	3760373	3399918	4297438	2927579	3281143	3608641	2756423	2832600	3793619	NA	NA	NA	36901964	2631698	NA	NA	NA	NA	NA	NA	NA	NA	470152	2190661	305259	NA	260812	NA	NA	NA	332831	138762272	135951776	69986056	132142968	404424064	382422144	276273280
7.856	230.015	m230,0152T7,86	PEAK	471264	NA	NA	310056	2735612	NA	NA	10141609	9012142	9521208	9322957	4065623	7002928	9039448	7560354	7185569	8289969	5329198	5267903	5089994	3276830	2430279	5115682	5157806	3849762	4371066	4694284	3835261	4017658	3294381	4269980	4398450	3876703	2828482	3480026	2236258	1826759	2998016	2336719	5968772	6956320	4534526	3964228	4878318	5636446	4789783
4.181	230.845	m230,8452T4,18	PEAK	NA	NA	NA	931452	9159538	NA	NA	4706674	5037920	5545259	5485834	10351029	4318382	3092128	5119366	5020208	5382380	6027470	8179213	7682087	8516072	8268212	8524198	5096114	6310974	7559460	7241062	5844394	11365558	12034074	11312609	11474879	10714095	9245672	8688889	8722589	9889295	7700971	11360072	8290344	7382990	6615072	4084014	7934253	7082656	5808618
1.267	230.948	m230,9477T1,27	PEAK	NA	NA	NA	1052174	2355942	NA	NA	4439618	5148951	4680808	5889713	3198288	4479692	5905551	4365113	5310370	4898214	3754971	2938607	2988331	4402582	2652696	4315116	3343120	2981975	3223210	3723088	2623424	3529224	3542715	3558962	3394794	3544353	2906438	3303853	3143487	2426171	2374562	2969914	3159398	3600629	3481158	4899428	4202002	4670524	4427777
8.33	230.997	m230,9968T8,33	PEAK	249946	196931	NA	1879842	11152958	NA	NA	29243782	26425128	28123512	37536020	17121116	25360746	37993204	28343370	23735316	25063358	17277986	18344224	20143676	12340278	13926075	15523847	17449680	13368934	13110323	14082611	14251666	20577506	16475492	18849588	16471625	17130778	14515353	15945676	10235180	12152014	15273615	14815084	10036835	9624997	8373508	12462277	15489825	18145758	14666682
6.615	230.999	m230,9985T6,62	MV	NA	NA	NA	NA	866416	NA	NA	282664	NA	332515	326067	1013775	NA	NA	NA	NA	NA	4018282	4312908	3136302	1513275	1297802	3179291	3263969	2216119	2606232	2368802	2474705	NA	NA	NA	407907	NA	NA	NA	NA	NA	NA	229660	450042	435685	245357	293590	341237	1007932	537174
11.029	231.023	m231,0229T11,03	PEAK	2973048	2490344	NA	14821518	1317642	378560	557568	NA	1854703	NA	272581	1074515	NA	3783513	1238390	NA	NA	NA	193837	NA	35392672	1173948	NA	759489	NA	NA	NA	NA	NA	224463	214815	2797166	NA	NA	NA	NA	NA	NA	NA	75621992	71054192	37451344	69046688	182564496	180255408	143291408
1.661	231.865	m231,8654T1,66	LOW PEAK	NA	433887	NA	2492814	10194169	NA	NA	7948424	6463735	5684910	6267464	6718624	6137636	4602427	6249843	9084488	7250338	8157882	8708401	9569456	8725893	8976883	7146337	7317752	8868098	8963826	7599026	6928436	7713972	8397547	9484371	8543498	7683100	7189459	8741830	6780025	8516391	7254516	8403729	8375186	7384478	8457468	6917822	7050264	9461835	5885070
15.785	231.932	m231,9322T15,79	LOW PEAK	15178722	15442058	25227974	23784362	42525592	20645686	24794904	38817152	29748982	53730632	64149796	60295752	63204516	67709696	47401204	78664392	68819896	54620268	51279204	49918676	51084620	40165508	80884384	41748780	52159632	73886464	51131856	31153656	48379380	63853824	76981752	54201520	49095992	47911908	63002116	47177668	38438084	45729028	40341504	53405792	60720600	52840648	51534744	68109536	75954328	55170172
1.408	231.968	m231,9685T1,41	PEAK	26862376	30882856	NA	176389056	468694656	8260005	NA	529448864	641444672	628294336	673934080	611672576	590797184	676103808	574110848	565000192	595033024	443687168	544332352	516084960	553991040	487479488	584122688	501424864	468508736	485954944	483568224	452089504	589755456	622134656	675308096	659669248	617465856	668489856	646541376	562767296	522970560	618832640	668203904	519948416	519560064	498123168	601988032	643214592	708852928	568667520
6.022	232.01	m232,0101T6,02	PEAK	NA	NA	NA	NA	NA	NA	NA	NA	NA	NA	NA	NA	NA	NA	NA	NA	NA	NA	NA	NA	781865	NA	NA	NA	NA	NA	NA	NA	NA	NA	NA	NA	NA	NA	NA	NA	NA	NA	NA	4119564	3814951	1733536	4463482	16198262	15613878	10852278
1.415	232.913	m232,9135T1,42	LOW PEAK	15842	18625	21214	1898376	3815144	157184	112056	7998057	8174644	7400748	7136022	6474932	6101985	4317761	3472700	5798274	6413775	6009968	5020488	4393519	4894858	5600620	5104702	2366443	5427262	4358078	4716934	4299679	6868460	5319790	7388077	5544254	5336535	5500252	5816654	5325362	4878372	6290707	7178334	3161512	5673590	4960734	3051959	7278636	4268174	6030636
11.029	233.021	m233,0206T11,03	PEAK	765308	376718	NA	4423008	385139	NA	NA	NA	NA	NA	NA	232137	NA	1308035	NA	NA	NA	NA	NA	NA	10594826	206183	NA	NA	NA	NA	NA	NA	NA	NA	NA	789304	NA	NA	NA	NA	NA	NA	NA	22272418	22293000	10904130	21017358	57158696	58135456	41957524
1.33	233.08	m233,0798T1,33	LOW PEAK	NA	NA	NA	NA	2096166	NA	NA	4921569	5474302	6046971	7089742	2990051	3620207	1737458	8056084	6401915	7321412	4661792	5808870	4093642	4900701	2275798	3690796	1896176	4809496	2869046	4765407	3691794	4367848	6773315	3548462	3472381	2520430	2344656	4654062	3142974	2951760	3335698	6155908	5203752	6240898	3682773	3759679	3477211	3509178	2584382
1.137	233.953	m233,9535T1,14	PEAK	605830	414020	NA	4117218	25134916	NA	NA	24129428	25176116	26901068	27129446	29416834	33022824	40570516	17386782	26826222	27263396	27029580	22511298	26472294	31664638	25556774	26442852	33224904	24241454	27393324	30435830	27795556	24407140	31619656	26115962	23338110	28460520	28743088	38755560	25360206	25665344	28995944	26562860	25759962	28237278	25701376	30900226	28121734	29085530	36482344
1.414	234.915	m234,9151T1,41	PEAK	797618	615614	NA	2635853	6816020	238146	NA	9852262	12169804	10646991	12157866	9467547	10466271	5830596	9609610	9041541	10858824	6965799	8472819	9631670	9654813	7343676	8172892	4486752	8238947	8436483	8497837	7253442	10728305	10501500	11350302	10833448	8441092	8027900	9185572	8554881	8648556	11030667	11418655	8569572	7605535	8329900	9348546	12189557	12799928	7557550
1.406	234.977	m234,9771T1,41	PEAK	610797	480533	NA	6718214	15553596	NA	NA	17194516	19807842	19724802	19272704	19631474	16666308	20154890	18435442	16057333	18061314	12962215	15865770	15156384	17166956	16229264	15898309	16676434	14062928	15209885	15273667	16334784	17239392	18523988	20446486	22184216	19498116	22165130	19573226	17586950	17121720	18528666	18702072	17195156	15596287	14889025	17911596	19846134	22053988	17810602
1.134	235.027	m235,0267T1,13	PEAK	379808	NA	NA	NA	1072856	NA	NA	4041101	3881693	3907112	2808664	2877394	4921972	3824159	2341790	2878706	3894667	5418414	2424874	2211455	3067741	1829020	2679969	3902347	2958882	3308349	3205458	3058049	3661538	4586436	3049668	3887870	4215156	4248354	3683086	2614539	2956622	4116101	2435371	3876560	3990621	3126569	3361706	4948821	5961224	5117058
6.486	236.095	m236,0947T6,49	PEAK	NA	NA	NA	NA	1780928	NA	NA	1935096	2786319	2341016	2435375	1249841	1862916	2841812	2468484	1840108	1960487	1344686	1575521	1941436	1281255	1271035	1358640	1527840	1491562	1616686	999618	792052	2979280	2567008	2884796	2519412	3427598	2237997	2229898	2118457	1915312	2677609	2204452	1020123	1762134	1766140	1870169	2616072	2934748	2949257
10.114	236.106	m236,1064T10,11	PEAK	24119900	9084365	8179609	13160024	34358716	8132019	5783455	33105784	35106144	50587144	59978524	51957836	52477896	124834576	122588272	92773432	104749440	34408576	41926672	40811772	47639688	41150988	48231952	81986968	83547736	100782136	97117920	84441552	41649960	35244732	57296600	53309788	52626288	47524180	91650264	68324784	81804848	96226208	93076672	45006804	41736516	41515488	54580340	68121896	64979056	88371952
1.408	236.974	m236,9738T1,41	PEAK	NA	328271	NA	1677571	5455984	NA	NA	5524978	5974838	6847702	3085140	6414354	6835669	6074000	5774624	6880058	6610589	2824534	4685188	4813935	5691422	4602746	5958792	4470532	4794849	5181568	4675309	3879259	4418584	4559009	7415827	6209452	6476414	7470497	6022888	2961032	4083726	6302745	5572583	4465166	4165541	3518683	5549886	7156817	7007031	6519178
1.221	237.05	m237,0501T1,22	PEAK	369085	NA	NA	3706762	18686756	NA	NA	44981044	56152328	57366712	65441400	38912372	39595320	52936188	45617900	46462596	47375416	46435096	47270488	42406052	35425472	20923110	36205648	36178476	25692186	34061548	33160422	26675886	45602568	43691216	49495276	39609024	36785116	36948804	33310374	27850122	24167224	32906598	36894564	43421740	44597788	32022022	45647692	51994644	64594544	42901308
1.986	237.767	m237,7669T1,99	LOW PEAK	NA	494850	NA	1567420	7474778	NA	NA	11177732	10703456	11591228	13809858	8805575	12371848	11155998	7467414	11144112	11534105	16316773	14143862	12948289	10772147	6983592	11281477	12100116	9047962	13461968	11653859	9941171	13726108	15403147	12486038	10988582	11596681	10597134	13640536	8334769	8121100	11568814	10682002	12029880	13699493	10619607	10021848	15158438	16009757	12028042
2.08	237.936	m237,9362T2,08	LOW PEAK	5860822	5255468	3988683	5831028	10309950	3182782	5581060	6353968	6773050	7253652	9861810	9617123	9089932	10059357	8326341	6303815	7815998	14037292	15544616	16386567	13120476	7552096	17590500	16806206	15250575	16932150	13417731	15972369	10756524	14542856	13100635	12936714	14493255	13302374	12439017	10542519	11232057	11746567	11152710	15552751	16938866	11699307	17573726	25287132	24446540	21305690
4.179	238.876	m238,8763T4,18	PEAK	NA	NA	NA	1419907	6299444	NA	NA	2209940	3838962	3215717	3120505	6891949	1797998	2213581	3050594	2761155	2478529	4104458	3963202	4771829	4100978	6719065	4658788	2702805	3086470	3927955	4351651	3158038	7028354	6799318	5458763	7556272	5027284	5476920	4522536	5617487	5306606	4699289	5271810	4686236	5575001	5001686	3518122	4544886	4218375	2099650
8.864	239.093	m239,0931T8,86	PEAK	14179887	8031662	219275	21616062	71312008	2583321	NA	135208032	132691432	135687120	139700560	72653144	118952216	141842544	129645512	126577720	129895616	184476432	211178496	182943952	199259808	67818352	165518560	165371232	129408880	152231264	145534768	130115584	106638480	113207464	123349864	113130728	122904584	114023792	100344952	83653880	85890648	101829080	98008032	228166480	219220128	219528112	131283856	310758208	287267360	229865456
10.963	239.166	m239,1664T10,96	PEAK	NA	195061	NA	218370	1451919	NA	NA	3200149	2240792	2840384	2987423	2731934	1595291	2921391	2305078	2192937	2188313	2277037	2681642	1716297	3831792	1346290	3007894	1731380	1776587	2163240	1709020	2153817	2746221	2448399	2026973	2653297	2900110	1812387	2309582	1889040	2035915	1774921	1731006	2247042	2742862	2284783	3942427	3954058	4109483	3339158
1.989	239.761	m239,7612T1,99	PEAK	15680997	20815442	NA	41869232	146719504	8448199	NA	194810832	207920256	254018192	258145408	192082480	207908448	212846880	155543840	202416000	200409152	284090080	285154592	257071104	198090448	139329664	213937024	229844528	190581440	243510688	218489712	193036208	275631008	282251584	255124736	211462080	242142288	211813664	240836512	163164416	182884608	219604944	248589360	226600896	240442784	190700640	197993264	266726224	289006784	229392672
1.589	239.915	m239,9148T1,59	LOW PEAK	NA	96719	110880	65392	1539379	226040	228387	2315277	3085454	4872490	5561184	2826184	1942184	3040584	3523302	3128439	4134764	4740238	5226260	4382538	3328359	1101612	2871578	2940238	2110160	2968855	3964534	2572422	5209127	7582264	6932698	5377716	5875446	4750008	5271721	1670552	1800732	4772298	5799790	3543061	4006936	3251916	3991381	6003437	6752478	2281510
2.078	239.933	m239,9327T2,08	LOW PEAK	562849	1177118	NA	1070138	1642329	NA	NA	1500325	272020	1583612	1380256	1642436	1427920	872332	752551	1813828	1439346	3853238	3594814	4358507	2207923	1207308	4415398	4539002	3238254	4310582	3049761	3544887	1821378	2773184	2976610	3341945	3853801	3938836	2447146	1938151	2119094	2233104	2935902	3424046	4003996	3088602	4751763	7175512	6095730	5997228
4.28	240.104	m240,1045T4,28	LOW PEAK	NA	NA	NA	533043	2944066	NA	NA	3937355	3883477	5026296	5650810	3888212	4295610	2698345	2383256	3468300	2126388	4307660	4303742	5413932	4014755	1854075	3807654	2902314	2914058	2676756	4156370	2239278	4916379	6180056	5115792	2457001	3854018	2339781	2582233	2793829	2700782	3317835	3163749	6475634	4757612	3215456	3454622	3612956	5136766	3230301
10.482	240.982	m240,9818T10,48	PEAK	NA	NA	58171	64026	NA	94184	99071	85283	NA	94575	NA	80059	NA	NA	71033	NA	NA	57917	NA	105076	86543	NA	91425	NA	NA	NA	135405	NA	511464	115021	438481	198475	634429	269947	899494	174298	254242	274080	480020	3113310	3462396	104542	137291	NA	NA	NA
9.789	241.088	m241,088T9,79	PEAK	NA	NA	NA	NA	NA	NA	NA	NA	NA	NA	NA	NA	NA	NA	NA	NA	NA	NA	252156	NA	NA	NA	NA	NA	NA	NA	NA	NA	5010190	4711582	5065033	4494796	4681040	3761149	4962083	2878289	2584440	3849707	4703326	NA	NA	NA	NA	NA	NA	NA
5.59	241.12	m241,1204T5,59	LOW PEAK	NA	NA	NA	NA	2230164	NA	NA	2361816	1830160	2040693	1573653	1959848	2041426	1621260	900327	1031093	1309754	6379662	7250466	6249902	3944128	2069872	5431378	6492828	5575614	4385244	5883572	4996008	3174034	2655835	3166336	2869352	2173535	3188582	2275612	1718388	1925997	2427316	2423280	2465285	1885705	1644420	1781088	4412286	4430422	3330424
9.074	241.146	m241,1461T9,07	PEAK	697122	447630	545322	1761036	5496389	247314	NA	11171869	11431747	10013409	12215581	8858066	9011358	10543441	10400989	11073624	8209096	10589059	11805547	10191875	8743116	5678182	9412390	11287633	8181782	7732592	8772000	6452441	6729059	5438921	6862368	5822557	5936238	4919966	5700193	4791611	4703780	5323286	5518684	8608357	9570317	8181542	8405640	8966901	11864600	8993739
11.744	241.182	m241,1824T11,74	PEAK	NA	212182	NA	877655	2625728	NA	NA	3222598	3512733	3796316	4129284	2723803	2947751	3352028	4005522	2216992	3323685	2864155	3100454	4430336	3757535	1914637	2370904	2083183	2134779	2396582	2746912	3296072	3527531	3219306	3493354	3862884	3101218	2684436	2269793	2290784	2185618	2630911	3086194	3737331	3906512	3116688	3920403	4844916	5163902	3274300
1.989	241.759	m241,7587T1,99	PEAK	32280154	37605884	NA	77717944	260484832	14429141	NA	356756416	379378944	441105856	471523424	353451936	372257152	390763008	287374592	372017632	363148192	526750560	511692608	469744544	365511968	255968304	390972832	416867776	348693536	449889600	387978816	344086784	495355072	519021536	457624512	386009952	447786560	372259168	439700288	290941216	338044928	399948224	435044000	406360832	447204576	348668576	364369664	474746336	524786176	412117056
4.178	241.825	m241,8247T4,18	PEAK	NA	NA	NA	NA	1411676	NA	NA	791465	255657	241330	701968	3356863	259698	NA	329758	NA	NA	2436966	3049194	1994636	1362439	1942672	1897800	923780	831246	1628277	2377056	520244	6532022	5376284	3793884	3994367	4114749	4905954	4158290	2954417	3024068	3475166	4641550	1704064	1505637	346195	NA	2436050	3272659	806210
1.625	241.894	m241,8937T1,63	PEAK	3369655	11467658	9645297	34165440	93622448	9189693	11677486	66824408	78989688	76715936	78218144	91256000	83513056	64559392	75827008	86868136	80904408	97298168	106271904	112859696	110888496	90207720	97087712	85407856	98017376	94583096	91659472	83462160	87628240	107354432	99573304	107545032	95969928	92864432	89015464	87121288	84086288	90279184	89275616	84055272	102093184	106356888	94015176	91963464	101477768	77687456
6.245	242.014	m242,0145T6,25	PEAK	256808	NA	NA	NA	711332	NA	NA	3862758	2680885	2725580	3246207	1262603	1685593	3110744	2551660	2481515	2270462	1659886	1425675	1937675	1857559	1273425	1221760	1984802	1479063	1500976	1435754	1570022	875829	976101	702435	864865	1271255	1059661	1428505	1034626	519090	522332	1402118	1829728	2403088	1576252	1026996	995771	2076735	1099144
9.884	243.035	m243,0353T9,88	PEAK	NA	NA	NA	NA	2381223	NA	NA	10012664	11148044	9934983	11048490	6365546	7378444	9814658	8070522	8354973	7288388	4742095	6260616	4306814	1757885	1880334	4302980	5331583	3299615	4570256	3538348	2992708	10087254	11559511	8928147	7838244	8641363	6393008	8086004	5132576	6197676	8025280	7621615	1903448	2360339	515672	352053	2439595	3245589	2439538
1.16	243.064	m243,0636T1,16	PEAK	491870	2107702	NA	4957066	18999510	705035	NA	14033759	25403442	27384574	31080318	25273064	25955306	21337048	21656764	26894268	26482216	23283746	43303908	39244532	25861838	23000510	36036216	26056922	28837660	33011712	35078620	30904300	31582948	37596364	38741256	28561850	31840886	30726472	21179712	21148664	25614264	25802896	31606656	33500832	29304948	29304262	21186208	32927016	37466028	23726330
2.038	243.064	m243,0637T2,04	PEAK	1839442	1519846	NA	3314426	7959050	NA	NA	15288083	10608045	9712817	13665724	11946661	10402004	14638760	11439021	8529205	11523424	9483075	13270202	11403354	12710049	9571621	13291599	13455594	12804816	13832932	12558718	10897925	14276107	16533830	13370741	13539962	13831641	13352346	15971645	10840333	10257090	14292765	13141755	11885410	14213133	11624608	12689693	17131492	14219401	13731831
1.302	243.064	m243,0639T1,3	PEAK	2723709	2525750	NA	5992017	22665392	353775	NA	37910820	30533972	25121672	32267252	31254532	24290772	35440624	27755536	22458110	23581970	55020660	36156904	33544194	37944584	23716084	33282052	47559744	28555956	30229704	35496700	29716314	29873876	33767088	31213218	34976528	32894342	25222770	40052128	27456228	20584812	25413960	27635226	24973490	25244336	28225852	27752446	35606840	31793002	39754520
1.892	243.065	m243,0653T1,89	LOW PEAK	NA	1341483	NA	2926629	2185213	NA	NA	3631869	4581484	4599644	5272067	2979544	3547115	4276314	4144762	4392628	3269245	1412363	2391504	3274031	7323807	814454	3163793	1902704	1541457	970820	2305002	1150155	5428040	4426717	4144770	3986079	4716312	5104094	3472554	2403638	2261088	4260662	4055814	3831042	5677218	8746958	1168020	3417225	4343926	3432999
1.988	243.757	m243,7567T1,99	PEAK	19252804	22634148	NA	47399120	166232048	8562621	NA	238981712	248722720	279287872	302997216	227215072	237802496	252514416	178643136	230253712	222908048	339593760	328553792	298387456	230287472	157123232	250818768	262414080	228343136	279678976	251187984	217479040	311417920	329588352	296597568	237819248	289981696	234554384	280431648	196011200	207379760	253718048	275919328	261626736	275302560	218476032	227259728	308297536	331897280	261242064
1.408	243.967	m243,9674T1,41	PEAK	2138964	2767510	NA	26746330	69500456	NA	NA	123806288	122147184	118577472	116699168	95186584	80936000	85325056	82916200	84454192	81660888	102948024	112632080	92167096	87992072	75567272	81392056	62018640	66411936	64914484	68090928	64244516	112722288	113414024	123963864	108689296	94655000	92488168	86303704	77122560	65589484	81102048	84220136	109224472	102045784	88145544	94478368	109399752	104246968	75451080
14.247	244.909	m244,9094T14,25	PEAK	452472	6129474	1278149	7528858	13670152	7399892	1566374	17852854	19674732	30206130	28770316	19610934	16029769	17216802	24429012	25152116	26116416	14298130	20697052	27629212	22105878	12800327	19778318	15802894	20714974	29603056	20222602	24367134	19245960	25636238	34485384	26631068	27359536	20302182	22521656	20244128	21363240	25215362	28262192	19586836	25714704	21458432	19061088	26473718	18615800	16868204
4.7	244.972	m244,9722T4,7	PEAK	27884	NA	NA	2326281	13296538	NA	NA	14520165	15027855	20320954	20715242	19563612	15405352	20826106	12483118	18509030	18995830	19455894	21607826	17064718	18549160	15386578	15934697	22340222	21875712	16803482	18770276	16271251	17883618	19778718	18303706	16237672	21027074	17425956	20003966	19837186	19069410	17027538	15423987	15419354	17793734	17723908	18442738	18687346	21671524	22323218
7.341	245.014	m245,014T7,34	PEAK	NA	NA	NA	NA	387686	NA	NA	819077	754098	1562290	1279065	366238	543326	1481324	756052	501999	1010435	976692	1227074	1027381	2066119	802737	1101711	916940	368199	670146	979487	249987	3521995	2883224	4193120	3027091	3064326	2264320	2529748	2910062	2822554	3476058	2840264	1928462	1037695	2114868	1094700	2089055	1165405	691493
9.687	245.051	m245,0505T9,69	PEAK	32796532	23209126	1001970	17567538	132280608	3370132	1651128	208290592	225045120	208537184	252422032	154178624	182920304	220939440	183552480	174209872	182958192	387524992	418106400	337501664	176911280	126523584	305002176	292033024	234824832	256883648	262383072	237677472	126826536	114246504	134606208	127248520	117542664	105387728	109410272	80237448	80659184	97037616	107830320	170485424	189212928	130225216	66489480	117097040	124374728	104405216
1.162	245.08	m245,0803T1,16	PEAK	NA	NA	NA	461565	2432370	NA	NA	2070716	4657873	4231258	4295082	4021954	4043058	3234882	2270743	3565484	2946766	2959766	6087332	5350978	4431808	2806442	5214278	3276642	3230264	5067282	3342915	5119774	6242220	5616818	5500534	4155789	3102638	4616492	3463828	2278896	3584063	3614353	4690938	5571471	4265086	4390888	3583279	3904470	5161847	3540290
3.745	245.117	m245,1167T3,75	PEAK	356948	NA	NA	NA	1463835	NA	NA	1654457	3449461	2399132	3241674	1958316	2820922	2816152	2885465	2157413	1610784	2656724	2206360	3042142	1835472	568392	2967610	3023632	1443357	2781548	2774061	2462332	1660183	3419051	2089068	3176188	2485348	2079289	2970738	1335804	1803288	2651020	2290888	2861232	3565830	NA	1080553	4250679	4375288	2601021
1.985	245.753	m245,7528T1,99	PEAK	4657428	5084047	NA	12151327	44027584	1832059	NA	61306312	68289752	76975456	78538864	60034232	62652044	67041436	48018920	63085808	60907260	91271920	88313760	78690160	61740404	40816112	67056016	73000200	57705284	76702384	68341840	60354124	83250304	88753304	78299272	66500496	70749848	63513548	73736784	51897908	57194264	68230576	75753232	69374200	73736816	56000948	59482104	83340200	90475592	69159768
1.985	245.91	m245,9098T1,99	PEAK	4868425	6238312	NA	15978403	41338644	2552442	NA	42376212	45081084	51741884	57198572	45264936	52604360	52177444	34188724	50503404	45694684	49529336	52690680	55866712	47842652	42299832	52011572	52569752	47369508	56985792	50614772	46856508	57046960	62186908	54032192	46175864	54900268	46561244	60042672	41109376	47445400	53961464	56232228	47891820	52818148	45419624	51127640	56390332	62189020	55973336
5.996	246.009	m246,0094T6	PEAK	NA	NA	NA	1629555	NA	NA	NA	NA	NA	NA	NA	NA	NA	NA	NA	NA	NA	NA	NA	NA	2953503	NA	NA	NA	NA	NA	NA	NA	NA	NA	NA	215334	NA	NA	NA	NA	NA	NA	NA	8001452	11308012	4462986	9281348	30080430	33764416	22682448
14.245	246.905	m246,9049T14,25	PEAK	422348	4263332	1826605	5442422	14267775	5641179	1022097	16965388	19406284	27628332	26495424	18482608	16372841	14801983	23785362	25408590	25403076	11417140	21311828	24684830	20169844	13434126	19558308	15103279	21009634	25759090	19014160	19823226	19396558	25160332	31705612	27578498	28527078	19235334	19130106	21377680	19995564	20692214	22605918	18530024	24722512	19593426	17668674	25598600	17383760	13006155
2.803	246.98	m246,9795T2,8	LOW PEAK	NA	NA	NA	1265887	1569768	NA	NA	6169186	7315574	6277720	7222797	4922471	4718910	3699664	2917538	3364417	3672481	7779686	5326322	5826626	2912756	4070417	4581116	2380568	2470630	2356509	2187748	1845357	5440460	6452170	5785016	4873232	5161754	5249862	2850590	2105237	1483986	2135436	2517946	7007381	7153198	4306940	7202116	6301540	6565561	2705588
3.708	247.04	m247,0405T3,71	PEAK	NA	NA	NA	NA	NA	151674	NA	NA	NA	2822280	2987466	2986232	4160689	2940661	NA	562603	NA	2435078	2086803	3001184	2244142	2278100	1822196	NA	1000850	2155828	2919752	2672331	4361264	3945468	2718450	5161318	5691992	3013100	687831	1750482	2679985	2430318	4894930	2526541	2266163	706213	3886924	3759756	2798402	1327688
9.689	247.046	m247,0463T9,69	PEAK	615076	498459	NA	NA	4323164	NA	NA	6734122	7355338	7212383	8813609	5536310	6068565	6949115	5445266	4767848	5455637	13709046	14436346	12534038	6228680	3486986	11230135	9944972	8516378	8030902	9432208	7569210	3637896	4320486	3618930	3618794	4149607	3225716	3287910	2741917	2256938	3199418	4117874	5973836	6151467	4319134	2090590	3968622	3916847	3624191
3.381	247.094	m247,0944T3,38	PEAK	NA	NA	NA	30028088	546307712	3856	NA	1141090688	1213132288	1303367936	1493495552	946839168	998031168	1282003200	1069677376	934254400	1084173696	1250036864	1277556096	1201071872	1101344640	591956608	1095444864	1165860864	713724480	836370048	850657920	729798144	1542730496	1561164416	1473731456	1437560320	1374406528	1262649728	1316313344	865843200	886582464	1191954304	1183775744	1293736192	1283676416	975662784	1340618880	1589239808	1694954624	1256784896
1.418	247.096	m247,0957T1,42	PEAK	NA	NA	NA	823478	1639220	NA	NA	6337069	8713642	8956775	10486654	4541959	4887545	4326467	11084143	8782702	10230260	9646134	7322586	9448125	9754058	6026146	6794798	6370394	9471029	8669340	10919353	8437775	10674564	10944876	12438750	9894074	8941511	8167626	9842729	9254132	7195836	13992982	12634655	9948999	9994876	7236014	9952522	10336122	11822438	9603397
3.368	247.096	m247,0957T3,37	PEAK	NA	NA	NA	29815968	571060544	NA	NA	1073562944	1213132288	1303367936	1493065344	1002216768	998031168	1241345536	1131518080	1000891776	1107308288	1250036864	1277556096	1200805888	1084153728	631863104	1142756480	1171345920	757900224	892049664	906828928	737891136	1541878784	1560820736	1473402624	1437484672	1367634816	1333891584	1316072448	935692224	886560512	1266934016	1267604224	1229252224	1283676416	948953152	1340618880	1589239808	1774293760	1256780672
1.985	247.75	m247,7504T1,99	LOW PEAK	NA	NA	NA	285830	2690138	NA	NA	3695952	4844047	7386746	5416122	5536260	4270329	4520498	3495505	4742342	4106850	6517344	5904868	7802494	6118064	2883986	5311530	3987906	3137098	5410162	5125750	4292883	5811156	8300955	6887788	3089874	5856698	2806592	5220214	2967935	2962436	5962893	5924282	5338646	4110554	4719150	4758810	6308925	7837714	6050786
1.613	247.861	m247,861T1,61	PEAK	NA	NA	NA	NA	8407426	NA	NA	5864490	8738874	10426698	10959725	11305154	7318095	4638218	9426463	8521931	9357139	16038258	16485556	18544160	17196714	8739779	12697643	11868957	11910385	14099249	12066559	9036462	12985675	15376818	15456063	15857507	13386425	12025781	11465061	8752359	8885138	11885799	12141974	10303454	13420251	14753046	11812012	13919722	15938702	9004250
1.985	247.907	m247,9073T1,99	PEAK	1772397	4221259	NA	10265525	27008030	747709	NA	21545120	24987242	32595044	32018864	28705392	32325602	32799146	21425422	28780668	26771570	29842676	30235428	32929808	28338182	24562096	31291894	32766810	29242696	34570472	30278522	27633636	35430996	36458400	31199276	26975384	33281020	28092132	38305412	25827750	28667966	32429172	32522318	28004132	29730168	28975464	30269170	35264040	39625356	34244752
2.083	247.964	m247,9641T2,08	PEAK	9807809	7058704	NA	5979439	8949236	2600650	258201	7838286	5066445	5325462	7267524	6963690	7590740	7465930	6581356	5359202	5065567	11131120	11884397	13121021	11803129	6606670	15468027	15813546	12174149	14325328	12449270	13712043	9058101	10445984	9203438	11106779	11659517	12626898	11267946	8652789	9901787	7436870	9823371	12631342	14505620	11040325	16440538	23231088	19247708	17912922
2.626	247.964	m247,964T2,63	PEAK	1172557	1988533	NA	7912054	11306044	236456	NA	18692960	18728840	16792132	17837574	15693461	17461718	19862880	17093332	14338882	15965593	17087836	20308908	16639187	16887498	11935811	17080186	19232798	13546414	13571396	13002638	16122699	27440458	26898760	27962296	26664286	29032046	30619234	29643318	25779156	23622598	25890876	23239328	22622528	24255280	23221808	24485604	31707218	32504586	30535700
2.255	247.966	m247,9656T2,26	PEAK	1229976	1667790	NA	3855172	6954412	206948	NA	9275009	9653327	11946516	10324749	8230321	9867159	11270158	10022822	8232540	9456747	7911165	9205301	7077511	10458528	5685298	8140817	8887802	7284790	8633821	7180292	6634208	10975193	11517755	10883911	8542147	10533304	12039028	9147715	8399166	7310462	8940198	8025896	10270073	11766315	11421783	9852041	14558408	15775296	13345374
14.245	248.902	m248,9017T14,25	LOW PEAK	NA	NA	NA	NA	2051954	782109	NA	2239498	3190408	8000406	7944636	3932504	4981962	750062	6323991	4191380	3606188	2448066	4403594	6197541	4635736	1724232	3852409	2230123	4623010	6817354	3454231	5135634	5025478	6583686	8362250	7517629	7193106	6619663	6233565	4225094	1640168	4635585	6321508	4443349	6602350	5055812	4385844	5807967	3842493	1927215
1.984	249.906	m249,906T1,98	PEAK	NA	NA	NA	948367	2814204	NA	NA	3526098	2147470	4376390	5003316	2769056	3859495	2831628	1728285	3699298	3047531	3028477	5143630	3626086	3538538	2700697	2973688	3968200	3378212	3467004	4147142	3540898	4713724	4721738	2476544	3729194	3950495	2624332	4961673	3359249	2175833	3832853	4067981	3993619	3192262	4693806	3275088	4579812	4045238	4027809
8.593	250.14	m250,1396T8,59	PEAK	143699	NA	NA	NA	1931973	NA	42415	1063736	626187	1657397	4290910	4282841	1479217	2076892	NA	846764	1338096	1868586	2050580	255298	6456875	5167518	2514776	684196	284006	231954	1873066	656384	6746876	7273141	4880520	5453380	872134	3860948	6904013	259245	1389963	6033915	5252108	5063204	5229934	5088252	5343360	6833061	7877342	8315202
1.13	250.989	m250,9891T1,13	PEAK	NA	244486	NA	1620798	5013540	242990	NA	4995837	5514417	6300102	6443396	6467158	5710512	6370746	3304273	4860081	5368160	6418239	4862684	7756196	6879496	5844627	4181702	7124774	5828413	5383324	6598372	5589570	4796188	6995836	6177779	5378540	6568300	6080322	7583362	4463618	5620656	5619634	6107108	5113206	6457464	6222879	5951723	6525220	6312054	6925448
4.395	251.115	m251,1151T4,4	PEAK	NA	NA	NA	1276219	3333150	NA	NA	3711597	4324688	5402786	4783528	4358918	3751670	68592232	45417808	39393552	45846064	3168216	4493082	5129558	6450021	4015892	4026806	64624036	40452644	39842676	48654236	39123780	4216031	3634974	6068614	5414992	3642772	5323020	53975772	39104712	37493488	45181548	47901184	3920161	2978732	5327970	5118490	5112608	4662981	43722436
1.221	253.025	m253,0246T1,22	PEAK	NA	NA	NA	NA	2152731	NA	NA	6804286	6156981	6783961	7437707	4833900	4885328	6125410	4645282	5155120	4762640	5545429	6511962	4390526	3584782	2151332	3359162	4989202	2156213	4024560	3245748	2222840	5385626	4947998	6422424	5368118	4001134	4294156	4296886	2785721	2617252	4518640	4370119	4876592	4956696	3197059	5401020	7547624	7920160	5752992
1.592	253.051	m253,0514T1,59	PEAK	NA	212020	NA	NA	483201	NA	NA	872603	295824	1272908	900201	399460	879803	1904018	825641	497895	277012	1758614	1440942	2068902	2316681	280634	943198	898786	354662	1015357	397558	1181566	1500427	1827121	1431677	2727639	1933930	1816338	1349596	1089115	1367972	1401836	1984579	1663803	2050252	1771762	1146732	3279318	3516227	2293156
4.281	254.121	m254,1212T4,28	PEAK	624012	204854	NA	1852343	6566214	NA	NA	11173666	9427657	12864534	12102278	10778376	9287963	9326470	5797914	10465982	9536730	12177483	11086222	13120693	9999254	8390325	9981075	11188920	7859029	10542143	11950458	6860630	12826129	14368960	11021175	7991324	13439735	8325587	9058221	7325858	8079009	9888028	10010044	11239893	12168715	8379063	9154658	10823306	12326173	11078149
4.856	254.981	m254,9812T4,86	PEAK	695881	498508	NA	2764760	9015726	NA	NA	13479141	13937547	14623034	17933348	12463205	12312394	15621904	13276853	12699032	13772612	15547720	17024520	13954495	18200162	9132090	13175279	13362302	10695207	11793275	11711382	9677069	15222483	16275228	16011058	14961190	13654945	12196539	14394259	10942878	10128390	12167877	14401928	13523697	12769238	13790951	14270688	14317076	16059292	13870449
8.495	254.996	m254,9957T8,5	PEAK	2781256	1923819	NA	2620299	13864548	NA	NA	28943234	27914698	29533462	27476898	18392778	23715250	25772560	24663330	21382394	25171568	26768192	25527306	21035178	20574852	13014782	19630182	19804550	20283822	17938008	18988476	17332582	15897808	14981616	14990401	12860714	14174200	14316652	12485280	12286500	9648860	12715313	12922409	20120390	21249642	17537172	12671224	16274634	14396159	11111618
6.452	255.088	m255,0884T6,45	PEAK	5422422	3193813	NA	6678036	22665774	447905	NA	32503358	31868710	32583404	34232836	29191484	26324386	28505044	28159352	28808802	25852368	52471316	49701408	52626872	57887048	25090526	43803824	47670164	39087860	40056152	38625772	34747216	38233796	37344516	42208372	36392276	41052816	35146956	35442096	26269356	26450262	31476104	34517076	59813640	51898684	60060032	29421240	67613608	66561268	49725624
10.328	255.103	m255,1035T10,33	PEAK	4238920	3038165	NA	9279200	10628290	NA	NA	9312790	11379856	11801689	12265195	13477110	9189021	9811740	10575357	9444306	9142008	15362326	16761854	15785065	82677584	9017311	14542254	13446525	11606091	13472655	11817624	11692670	9483148	13704446	11366986	12836799	10445578	10034911	11653210	8345882	8935612	10900182	9664387	79385024	78141152	99308408	41493356	97428848	96565720	75089528
6.206	255.137	m255,1366T6,21	PEAK	NA	NA	NA	NA	1738226	NA	NA	1066061	1199079	1003833	1036806	897273	NA	460513	666914	NA	903861	3236873	3358301	3647698	2056422	1134106	3822271	4109360	2421920	2707596	2701504	2450828	1643011	2030168	842234	1792988	1450909	1167552	916164	1043457	335915	1092702	821204	1271778	1275454	1513202	798918	1945935	2258667	1627209
9.832	255.16	m255,1605T9,83	LOW PEAK	408978	237223	NA	1199747	2664352	NA	NA	3984578	6681714	8174882	7519612	4162825	4842297	5572970	5262325	4061328	5350028	6509868	5292013	6438588	5469786	2341540	5152509	6248572	4319210	6396094	5045268	5578788	4051209	4524806	3767001	3913213	3665344	3800276	3803846	2448192	1553769	3834419	3513439	5730347	5658193	4685296	4843336	7323016	8637841	6374404
11.783	255.233	m255,2328T11,78	PEAK	NA	NA	NA	NA	1537921	NA	NA	2847294	1900538	3287730	4275610	2522107	2424046	1132916	2743198	2767282	2649496	4159572	4606228	2848175	2037138	1341664	3087813	375422	1310102	1621193	865936	453371	3307810	3641620	2502430	2361250	2284138	1244403	1254163	1293773	478704	417331	779413	2734351	3502902	1813581	3242636	2940782	2922766	1632232
12.027	255.234	m255,234T12,03	PEAK	NA	764650	1064561	1784351	5495818	713343	642182	13909162	10378836	15237966	21622590	15257829	13460236	5247562	17791498	14159468	12256739	19404828	18693480	12518809	10702514	6200552	16467502	4150382	7967592	12722912	4919530	2883757	14771521	15175235	14462098	11786794	9342047	6222912	6582764	7582323	2619340	3495731	3446874	14625943	14413852	12354501	15633092	15421377	14997169	8016012
1.998	255.939	m255,9388T2	PEAK	3801280	2352145	NA	6716442	15705178	1355176	NA	18268582	16125588	17751628	19554606	17855084	18986134	19341756	10683342	16252109	15407529	13009744	13813736	15238720	16909920	15295111	17920396	17928834	16585467	20091298	17349920	14393530	16472358	19082424	17578930	13528683	16668533	15805473	20658808	13894423	16204891	17251652	19737298	15917777	19462342	14144882	17456926	20607260	20343904	19742178
1.686	256.106	m256,1061T1,69	PEAK	NA	NA	NA	309981	3551036	NA	NA	5932255	6528426	3956092	4098991	4303666	4390778	1673196	1746539	1185419	2385146	4827559	5322464	4618899	3687880	2307268	4475997	1609732	2322428	1590535	918778	242942	3908653	4204781	3064310	3520468	2125080	2110899	731549	525017	389292	910802	598242	4582403	5375801	3924230	3887315	4579015	6657988	2563696
1.228	256.991	m256,9907T1,23	PEAK	218336	359391	NA	3802535	8949244	NA	NA	15363202	20493112	16524261	21904902	16515479	13061583	19659704	17805340	15007013	16473224	16771701	16737730	15517929	15596783	11206620	10702305	15024233	11848414	14070165	13030929	11663099	16710379	15177589	17499324	15238465	15200974	15323394	15577981	11854198	11207355	11973351	13010832	11546077	12618906	10807110	13943517	18300948	21113418	15442336
1.499	257.017	m257,0172T1,5	PEAK	NA	NA	NA	NA	NA	NA	NA	1228770	613001	1919178	1348994	708450	NA	3596237	1234942	1335120	1484613	1566425	1980369	1605272	998158	348101	1410282	2268602	1104728	596962	1836179	2099034	2273665	1802418	2307568	1596679	1295300	1188514	1991063	1699223	702521	2775025	1582501	1687233	1481395	1931576	583758	912840	2184901	1675643
10.402	257.178	m257,1783T10,4	PEAK	1913022	1792429	1002153	2329384	4144491	1441240	561332	6493368	8085398	7662674	8721963	6208858	5161584	6781195	7600730	6512614	7102252	8188044	7328284	6360468	6883004	3359813	5602690	7349335	4999144	6113514	5162732	5819408	5215921	5224063	4900296	4828564	4612764	3068860	4893820	3373514	3849150	4067159	4546632	7340675	6965557	5512230	7592283	9657666	8328544	6270474
10.102	257.179	m257,1789T10,1	PEAK	358735	510144	205320	2275433	6406758	506022	254984	9888342	10489065	11587572	13734463	7494607	9035880	11516573	12269036	8535258	9785021	10369865	13602468	10485654	11751042	5476238	9704801	9087320	10316913	10283214	8357164	9577722	8619604	7286764	8270454	7071092	7390631	6225150	8395027	5838553	5751302	7490084	6471045	9744435	9704084	10943665	10893413	9225330	10096556	7009232
1.998	257.938	m257,9377T2	PEAK	308216	NA	NA	1422001	3763687	NA	NA	4602792	2457850	4184338	4660299	4539837	5394049	4903248	1841072	3272268	3168961	2649421	4004972	4480002	3020868	3259467	3867994	4364374	4278718	4464206	3893404	4411168	4318312	4055465	4361044	2702221	5468508	3219745	4130250	4195136	4402056	5127136	4980295	4024556	3181496	3201215	4851748	5011229	4297030	4894344
1.137	258.086	m258,0863T1,14	PEAK	NA	NA	NA	NA	1153509	NA	NA	2742436	3822540	1521040	2778598	1379911	2552691	2079828	NA	NA	1397239	2873952	3522980	2571374	2404806	1000949	1741590	906875	NA	NA	NA	NA	1836749	1061709	1582754	2213274	738331	1844260	NA	679381	NA	NA	NA	2287318	2283786	2291282	2780459	3619979	2265009	1652128
5.781	259.12	m259,1204T5,78	PEAK	NA	NA	NA	212253	569567	NA	NA	654038	1343942	1276634	1566446	1589750	646291	5722780	5400842	4015475	4861342	951826	1353978	1785331	1141892	895372	1375199	6442889	4680318	4689821	4063776	4669723	655995	1163449	1462915	1331801	1193266	1219134	5986428	3967721	3431211	3560730	3755966	732880	1087953	468928	1558663	1565877	1081171	3883782
4.695	259.131	m259,1314T4,7	PEAK	NA	NA	NA	1100373	3121026	NA	NA	6325964	6068718	7929356	7475154	5967877	5374774	7339224	6530330	6455833	5813394	6236842	7090667	5053924	6065766	3593624	5220371	5742590	4840176	4102527	4417370	4790147	4890152	5400176	5471686	5382138	5526792	5405384	5690114	3722010	3869567	4943596	3513382	5768187	7125796	5140894	6360111	7500144	8912496	6400070
1.401	259.874	m259,8742T1,4	PEAK	5799935	9680586	NA	21922200	28934034	5623718	NA	20904348	31613962	30737006	27144830	32845114	30338742	34317064	30784056	30505358	29140324	21249474	28849972	27360574	28603444	31567858	35220524	28085118	28224396	28167112	27926526	27796362	16024022	28807492	30911806	33547710	30271914	33583552	35233576	32554428	28190792	31728374	29487106	26560506	26533784	25234114	31285274	30873360	32517718	33193738
2.622	260	m260,0003T2,62	PEAK	NA	NA	NA	NA	NA	NA	NA	1077890	1400993	400058	887258	395492	634037	1476452	NA	717453	936526	500678	1367560	1001667	1111118	NA	377987	1162354	652355	NA	376267	608904	3257054	2889313	4496426	2483016	4638157	3676997	3800631	2454632	2728269	2649414	3116538	1321320	1975867	2130534	2810476	3958214	4868514	3407678
4.255	260.025	m260,0249T4,26	PEAK	1678957	803922	NA	5934560	17314750	499041	NA	24008370	22306212	26034946	30226612	22066406	23765132	25996730	23562788	22179110	20181354	32735322	33240630	32046088	28077272	18587872	32423206	31991678	24209376	28940308	29739812	23413992	29792190	31391500	29797140	25947976	28307034	23220516	27305704	18425872	18066374	21785990	23919038	33618084	29334704	22947652	28060150	41130988	40829304	30709188
6.168	260.025	m260,0252T6,17	PEAK	NA	NA	NA	NA	NA	NA	NA	NA	NA	NA	NA	NA	NA	NA	NA	NA	NA	NA	NA	NA	325236	NA	NA	NA	NA	NA	NA	NA	NA	NA	NA	NA	NA	NA	NA	NA	NA	NA	NA	1862398	1386160	755723	2062346	5787560	6598122	4957921
7.15	261.009	m261,0095T7,15	PEAK	NA	NA	NA	679068	1196594	NA	NA	2095547	2282166	2589764	3182108	1992346	2356200	2162353	2028933	1742153	1235708	2263484	2560290	1840624	3643602	1142743	1404839	1884717	1233084	1766053	914079	1285375	4762036	4535802	3428818	3447175	3472955	4466184	2774676	2371769	2012860	3223039	2705713	3430605	3196684	2202087	5704414	5302917	4542428	3849434
8.862	261.075	m261,0752T8,86	LOW PEAK	NA	NA	NA	NA	1703883	NA	NA	3796554	3251191	3615597	2740658	1306655	2777487	2700493	2625208	3148752	2702694	4625954	5338338	4741726	4380062	1933475	3936310	3714736	3317518	3349880	3533298	2700025	2589160	2791780	2868984	2558375	2797975	3439593	1769000	1377746	1870855	1712317	2459687	5567452	5278516	5265982	3152611	7851954	7019990	4792950
8.223	261.892	m261,8923T8,22	PEAK	NA	NA	NA	343833	NA	NA	NA	570133	1229663	698349	1567373	234128	633075	666498	302374	835650	1410570	NA	NA	NA	2555044	NA	284075	NA	NA	NA	NA	NA	1029634	1638493	1220364	1572582	1518394	1298910	1409827	1014857	838251	1624250	1442718	8118398	8645730	4379970	8186551	21589250	24745744	19165772
1.382	261.979	m261,9786T1,38	PEAK	NA	NA	NA	NA	NA	NA	NA	1383107	1222128	1140522	3699946	NA	2287863	6528415	2479942	1398336	2051684	2394936	1311404	1697950	1601987	NA	1599419	4532612	3121196	2712166	1919875	2399353	2746608	1143466	2875448	1674834	2333232	1082672	3256782	2748827	1497552	4312147	2323151	2465403	1458222	2219148	1401038	3555424	2582636	3792872
4.559	261.981	m261,981T4,56	PEAK	NA	625666	NA	1229163	4377193	NA	NA	5144438	5746994	5892586	6032397	4550786	5455080	5574682	4875630	5789112	5667639	4520444	5322546	5874834	5297976	3843476	4923944	7202700	5469805	6132629	5260979	4297179	6758303	7496126	6884286	7675266	6847244	6760160	5588336	6072984	6249685	5816512	5979423	5439899	6778442	4149353	3931705	6564650	6918274	6444809
4.096	262.027	m262,0266T4,1	PEAK	NA	NA	NA	1727339	7611878	NA	NA	14486009	15599148	12607955	13096926	9529373	11658104	6359487	5724498	9065537	11016292	14348858	13724351	10765205	9617543	6388150	10430135	7539991	6768904	7678239	4787714	2921492	19794666	19384100	14772404	16462551	15083088	12336359	7500484	6969238	3535246	7237096	9690205	11267736	10302733	11146135	10343821	13327579	12235272	6735112
5.506	263.107	m263,1068T5,51	PEAK	14406920	10369476	NA	17601098	61959072	1457084	NA	106118656	130208272	125729736	137121024	80219936	111076392	116319024	112924128	95502384	102173968	138051216	119450760	115323320	88728240	63197036	122737808	110657408	100334936	94933056	107223768	104274496	78202616	80305224	88989848	90872856	77060344	78783104	72617680	58679372	58446248	71787408	75866552	87492848	91717464	70049248	79676776	71015224	80738456	62889656
2.078	263.883	m263,8833T2,08	PEAK	NA	281060	NA	NA	NA	NA	NA	803304	741280	454340	589975	328827	979407	609690	630271	597096	1043187	1079786	1702711	2314806	1745690	734024	2480808	2353816	1691212	2546618	1272806	1648720	1345171	1995199	1956607	1843124	1629211	1317813	1573211	994046	1203692	2112819	1136997	2517478	2876402	1475324	2338698	4216308	4161793	3202367
8.226	263.89	m263,8898T8,23	PEAK	NA	NA	NA	NA	NA	NA	NA	537652	NA	178245	420878	NA	591077	491607	205014	NA	611738	NA	NA	NA	1396443	NA	NA	NA	NA	NA	NA	NA	883383	197869	558139	477466	1274283	954969	955643	474190	NA	231256	322194	5070722	5118020	2729313	4534884	13205071	14898058	11556600
4.699	263.945	m263,9453T4,7	PEAK	NA	NA	NA	NA	4532044	NA	NA	8459493	5600907	8173447	9920954	7890778	5579066	7660001	4395533	7095876	7926006	9332219	10583638	7082234	7577206	5909250	6133504	7234544	7692668	7896484	6731094	7012644	9210887	10431075	10406849	6385256	9709867	7617872	8615062	6119916	8202039	7675899	7970788	7817224	7349422	7174919	7257028	10412395	10390820	8596917
5.937	263.963	m263,963T5,94	PEAK	NA	NA	NA	NA	2082354	NA	NA	569936	277153	NA	NA	3605442	262436	323775	276953	757325	NA	783131	678135	653809	917296	2286642	395956	521973	298752	496473	452702	552097	6487293	6810664	7920402	6672208	7697292	6650204	6672476	6328712	6115329	6806398	5834801	1032539	1388304	931593	1190028	1834803	3004712	2725197
1.118	264.041	m264,0415T1,12	PEAK	NA	NA	NA	15178979	70628176	NA	NA	165995216	182509520	150126080	179432144	101250176	136345680	81158256	67549856	60885820	76964704	186323744	145795904	141301408	125196104	67409984	120712048	78608912	58680128	57464312	40900028	39635780	125858032	158174800	125784680	118499272	125376680	130054432	59153620	41363084	38099152	46646344	47221384	128259048	147350736	114747904	126016520	161754464	171020272	82611864
4.281	264.053	m264,0526T4,28	PEAK	NA	NA	NA	NA	3580438	NA	NA	5753062	4061164	7874858	8323433	5103362	5782532	6938746	3342843	5650858	5232254	6483474	6204254	6756697	5308556	2762206	6070934	7247586	5327243	7067930	6811004	3766453	6814107	7289186	5025906	4996872	7740448	4361925	6844586	4891536	4063867	5122260	6819944	6584190	6950831	4693054	3812243	8528534	9466660	9513394
5.937	265.086	m265,0856T5,94	PEAK	NA	NA	NA	NA	1454187	NA	NA	256268	216302	NA	NA	3705454	NA	NA	NA	NA	NA	424668	NA	251824	881220	1673486	592567	331284	291404	NA	439606	NA	7159074	7159010	8101506	5722324	8142598	7096293	6763822	6326474	5108817	6931434	7953336	801485	768685	878689	451976	2374816	2591916	1948081
4.884	265.095	m265,0954T4,88	PEAK	3075366	2674054	1337009	2837378	1889200	1936105	1481590	2379904	1705861	1866088	3648281	2010947	2191892	156998192	109420952	39947332	39659632	2202786	2800434	3354684	3405098	2456848	1976053	148085360	89921712	48381712	61938316	79848472	2150198	2573176	2749371	4177186	2089648	2421870	134444784	93666280	44471532	75005824	78453000	1916756	2144709	2680050	3013977	2206550	2847894	103722856
8.026	265.107	m265,1068T8,03	PEAK	13380473	8471132	2109505	8890919	7990257	6196218	3393407	7382488	7649196	9006914	8139835	6372801	6582858	8025816	7096636	4929835	4444712	7926465	7285674	8939927	9971803	8712512	7900132	6520384	6027032	4371167	5575070	3147707	8516962	8252952	9678634	11590445	7529626	5930151	8270114	4856994	5348558	4008162	4329359	9138927	9213218	9197121	11108482	9172590	7879188	6121612
8.222	265.109	m265,1094T8,22	PEAK	9609126	7599560	3637776	6878578	6111270	4691919	2825783	4731912	4436834	5711710	6649796	5581037	4610238	10630147	9655785	6164493	6530020	6057630	5237371	6502073	8543785	6713576	4298781	9663366	8054267	6326670	6639691	5576845	5661617	5815752	7262747	9942630	4869490	4571152	13159178	5609754	6892058	8178838	8657110	5572506	5970660	7029252	6896935	4759084	4885401	9892963
2.079	265.88	m265,8803T2,08	MV	NA	NA	NA	334481	555841	NA	NA	416583	NA	319841	815978	459209	299770	NA	301881	776789	604268	2323030	1951977	1874335	1461143	NA	1819078	2192807	1792322	1777034	1996177	1623980	1091405	2168310	1580707	1848754	1095216	1329212	1400376	504440	552602	1286315	960659	2744698	2534778	2089260	2431264	4243598	2877884	2658380
4.7	265.943	m265,9431T4,7	PEAK	NA	NA	NA	NA	1185616	NA	NA	1845468	1113831	2170817	3699017	813860	1691066	2420431	554122	2145266	1984153	2553493	1654035	2062732	1439745	1359325	2043963	2587925	2436928	2129808	2558126	1530886	2954698	2566200	2632933	2097550	3070934	1367876	2546751	2104910	2789997	2937762	1881726	1691339	2417845	2002787	1953926	3018720	3363957	1129770
2.046	265.969	m265,969T2,05	LOW PEAK	2785094	974836	NA	2909130	6792713	624201	NA	7239036	5166102	4187916	6585290	5396640	7256201	6892122	3618010	4829096	5658827	1684808	4695048	3846794	5819352	4051097	4990131	5673322	4952836	6487121	5738410	4957961	5313038	6258195	5415030	5814795	6704265	4747583	6424718	4726808	4997250	6104555	5008834	3279883	5855115	4831198	5301922	7157771	5063700	5509388
1.268	266.926	m266,926T1,27	PEAK	NA	NA	NA	NA	1777360	NA	NA	3606343	4218583	2537019	3679098	3262138	4359552	2705791	3158153	3681385	3648580	2356112	1798073	1587204	2827274	1845475	2311848	1731915	1900455	2949142	1884973	2540316	2416169	3079392	2370910	2049482	2289635	2078883	2323277	2357340	1998694	2168040	1906124	2890460	2692473	2395096	4309504	3717398	4000534	2893026
1.499	266.949	m266,9493T1,5	PEAK	NA	NA	NA	NA	10560653	NA	NA	25426008	20577238	25036676	30852836	21879656	21404866	42389560	33476746	31774232	31261374	33622488	26046128	27943462	28336930	12403519	29328442	39129480	26345424	28434722	34680100	31393614	26087448	26897032	26288992	28615924	22983574	21655560	36468364	24101944	24414774	38232080	37675724	21548666	22807754	18777128	19387004	35401988	40795520	40260176
1.164	266.95	m266,9496T1,16	PEAK	NA	NA	NA	NA	1692984	NA	NA	NA	2323530	2655708	3957580	2001167	2810809	278773	3253740	6180692	5796916	NA	2847608	3102110	2362044	1517437	3368436	NA	4250498	3478921	5415600	4291096	3816122	4503827	5152286	2954551	3585870	2890940	NA	2827642	2878340	3581835	3927717	3767972	3171614	2902483	1553527	3627878	4709494	350838
10.281	267.125	m267,1252T10,28	PEAK	9582167	8113906	5078418	22860122	81112016	6262804	5563180	137297920	159199968	189263184	187990608	78618320	141673712	159581856	154518704	147059616	138282512	161870240	183239760	165008736	129981600	69745080	158140592	159203360	128405768	137978352	137077760	128334816	89986768	95035776	96224112	93905232	85818016	83844504	86528648	75733176	65461060	80298400	77562536	135081200	145632368	123702736	102927112	143541168	133784600	108152792
1.136	267.943	m267,9425T1,14	PEAK	NA	NA	NA	NA	3141317	NA	NA	1690407	2966709	4282869	5081772	3898687	3381057	2359921	2812542	4516051	4852062	3960886	3969422	6370730	1921129	2805126	3136495	6116804	4201826	4587263	4726152	3981985	3906999	4999572	4335978	3959752	6143160	4385452	4836866	4772584	4762765	5924326	5230926	3948554	4896476	863928	1830756	5264396	6203324	6423258
[truncated: 373 more rows]
[truncated: 45 more columns]
